# Supplementary material for: Latent Regulatory Potential of Human-Specific Repetitive Elements
Source: Mol Cell. 2013 Jan 24;49(2):262–72. doi: 10.1016/j.molcel.2012.11.013 (PMC3560060; doi:10.1016/j.molcel.2012.11.013)
Supplement: Document S2. GE Data; Repeat Class, Repeat Family, Repeat Name; Repeat Content HsChr21 H3K4 [file mmc2.xls]

## Sheet: S1_GE_data
Human_gene	Human_Ensembl_gene	Human_transcript	Human_transcript_chromosome	Human_transcript_start	Human_transcript_end	Human_transcript_strand	Human_transcript_length	Human_readcounts_hg18	Tc1_readcounts_hg18	Mouse_gene	Mouse_Ensembl_gene	Mouse_transcript	Mouse_transcript_chromosome	Mouse_transcript_start	Mouse_transcript_end	Mouse_transcript_strand	Mouse_transcript_length	Tc0_readcounts_mm9	Tc1_readcounts_mm9	GE_Human_hg18	GE_Tc1_hg18	GE_Tc0_mm9	GE_Tc1_mm9
TPTE	ENSG00000166157	NM_199261.2	chr21	9928613	10012791	-	2226	3	82	Tpte	ENSMUSG00000031481	NM_199257.1	chr8	23393912	23481890	+	2549	6	10	3.37318	854.279	12.1591	24.5027
BAGE3	ENSG00000055609	NM_182481.1	chr21	10042712	10120796	-	1914	17	11	Mll3	ENSMUSG00000038056	NM_001081383.1	chr5	24777611	25004601	-	16820	436	398	22.2305	133.279	133.9	147.789
HSPA13	ENSG00000155304	NM_006948.4	chr21	14665307	14677380	-	4051	2928	117	Hspa13	ENSMUSG00000032932	NM_030201.3	chr16	75755435	75767063	-	4079	1209	658	1809.06	669.784	1531.06	1007.53
SAMSN1	ENSG00000155307	NM_022136.3	chr21	14779419	14840552	-	1916	521	12	Samsn1	ENSMUSG00000022876	NM_023380.2	chr16	75859038	75909511	-	1845	10	6	680.589	145.244	27.9977	20.3114
NRIP1	ENSG00000180530	NM_003489.3	chr21	15255426	15358997	-	7650	5620	217	Nrip1	ENSMUSG00000048490	NM_173440.2	chr16	76291106	76373294	-	4529	67	34	1838.73	657.824	76.4173	46.8879
USP25	ENSG00000155313	NM_013396.3	chr21	16024366	16174248	+	5030	2905	179	Usp25	ENSMUSG00000022867	NM_013918.2	chr16	77014313	77117025	+	4432	689	484	1445.51	825.27	803.043	682.071
CXADR	ENSG00000154639	NM_001338.3	chr21	17807094	17864300	+	2523	545	1	Cxadr	ENSMUSG00000022865	NM_001025192.2	chr16	78301935	78340996	+	5538	1769	1073	540.658	9.19166	1650.04	1210.13
NCAM2	ENSG00000154654	NM_004540.2	chr21	21292503	21834388	+	3745	60	2	Ncam2	ENSMUSG00000022762	NM_010954.4	chr16	81200941	81598050	+	4893	20	34	40.0998	12.3848	21.1142	43.3998
MRPL39	ENSG00000154719	NM_017446.3	chr21	25879838	25901672	-	1095	2299	145	Mrpl39	ENSMUSG00000022889	NM_017404.3	chr16	84717824	84735547	-	1042	871	909	5254.94	3070.9	4317.87	5448.54
JAM2	ENSG00000154721	NM_021219.2	chr21	25933459	26009106	+	1742	160	6	Jam2	ENSMUSG00000053062	NM_023844.4	chr16	84774367	84826620	+	1349	60	41	229.887	79.8756	229.752	189.826
ATP5J	ENSG00000154723	NM_001003697.1	chr21	26018661	26029836	-	677	8374	835	Atp5j	ENSMUSG00000022890	NM_016755.2	chr16	84828115	84835819	-	797	5044	4652	30959	28602.8	32691.6	36455.7
GABPA	ENSG00000154727	NM_002040.3	chr21	26029199	26066642	+	5246	909	71	Gabpa	ENSMUSG00000008976	NM_008065.2	chr16	84835368	84864023	+	5004	736	716	433.689	313.864	759.766	893.676
APP	ENSG00000142192	NM_001136129.2	chr21	26174731	26465009	-	3295	44815	99	App	ENSMUSG00000022892	NM_007471.2	chr16	84954680	85173952	-	3152	1573	1671	34041.7	696.772	2577.87	3311.12
CYYR1	ENSG00000166265	NM_052954.2	chr21	26760398	26867452	-	3132	615	34	Cyyr1	ENSMUSG00000041134	NM_144853.3	chr16	85456489	85550618	-	2035	20	15	491.469	251.749	50.7674	46.0374
ADAMTS1	ENSG00000154734	NM_006988.3	chr21	27130476	27139599	-	4728	3833	19	Adamts1	ENSMUSG00000022893	NM_009621.4	chr16	85794072	85803360	-	4904	203	230	2029.1	93.1939	213.828	292.929
ADAMTS5	ENSG00000154736	NM_007038.3	chr21	27212101	27261310	-	9783	131	2	Adamts5	ENSMUSG00000022894	NM_011782.2	chr16	85858401	85901370	-	8104	46	64	33.5152	4.74099	29.3209	49.3247
N6AMT1	ENSG00000156239	NM_013240.3	chr21	29166383	29179564	-	4944	373	74	N6amt1	ENSMUSG00000044442	NM_026366.2	chr16	87354429	87368894	+	1791	137	162	188.831	347.108	395.134	564.942
LTN1		NM_015565.2	chr21	29222336	29287148	-	7852	2175	118	Ltn1		NM_001081068.1	chr16	87376895	87432851	-	7737	737	594	693.301	348.508	492.056	479.51
RWDD2B	ENSG00000156253	NM_016940.2	chr21	29299950	29313556	-	1733	2926	194	Rwdd2b	ENSMUSG00000041079	NM_016924.2	chr16	87433575	87440837	-	2104	259	291	4225.9	2596.06	635.877	863.836
USP16	ENSG00000156256	NM_006447.2	chr21	29318808	29348678	+	3026	3805	258	Usp16	ENSMUSG00000025616	NM_024258.2	chr16	87455229	87483758	+	2926	793	730	3147.23	1977.25	1399.97	1558.23
CCT8	ENSG00000156261	NM_006585.2	chr21	29350518	29367881	-	1918	5928	813	Cct8	ENSMUSG00000025613	NM_009840.3	chr16	87483569	87496114	-	2391	3995	3580	7735.75	9829.99	8630.91	9351.64
C21orf7	ENSG00000156265	NM_020152.2	chr21	29374743	29470073	+	2021	298	17	ORF63	ENSMUSG00000025610	NM_144854.2	chr16	87553574	87595581	+	1652	2	4	369.057	195.071	6.25373	15.1229
BACH1	ENSG00000156273	NM_001186.2	chr21	29593090	29640340	+	5712	2831	198	Bach1	ENSMUSG00000025612	NM_007520.2	chr16	87699198	87733591	+	5858	1062	532	1240.49	803.874	936.471	567.213
CLDN8	ENSG00000156284	NM_199328.1	chr21	30508194	30510340	-	2013	7	1	Cldn8	ENSMUSG00000050520	NM_018778.3	chr16	88561070	88563428	-	2368	2	3	8.70357	11.5204	4.36282	7.91268
TIAM1	ENSG00000156299	NM_003253.2	chr21	31412606	31853161	-	7308	716	33	Tiam1	ENSMUSG00000002489	NM_009384.3	chr16	89787355	89961072	-	7312	34	26	245.221	104.719	24.0194	22.2086
SOD1	ENSG00000142168	NM_000454.4	chr21	31953805	31963114	+	993	45904	7409	Sod1	ENSMUSG00000022982	NM_011434.1	chr16	90220986	90226569	+	661	13149	9995	115703	173030	102757	94442.1
SCAF4		NM_001145444.1	chr21	31965183	32026302	-	4276	2073	464	Scaf4		NM_178923.3	chr16	90229384	90284670	-	4193	760	739	1213.4	2516.47	936.285	1100.79
HUNK	ENSG00000142149	NM_014586.1	chr21	32167498	32298248	+	7477	560	52	Hunk	ENSMUSG00000053414	NM_015755.2	chr16	90386641	90499798	+	5009	89	124	187.458	161.282	91.7822	154.616
SETD4	ENSG00000185917	NM_001007259.1	chr21	36337851	36354481	-	1146	162	16	Setd4	ENSMUSG00000022948	NM_145482.3	chr16	93583705	93604060	-	1827	160	149	353.813	323.777	452.377	509.368
CBR1	ENSG00000159228	NM_001757.2	chr21	36364154	36367332	+	1260	9226	2674	Cbr1	ENSMUSG00000051483	NM_007620.2	chr16	93608081	93610594	+	1081	1551	1589	18326.8	49215.5	7411.49	9180.84
CBR3	ENSG00000159231	NM_001236.3	chr21	36429132	36440730	+	1142	35	7	Cbr3	ENSMUSG00000022947	NM_173047.3	chr16	93683463	93691236	+	1178	18	29	76.7088	142.149	78.9308	153.758
DOPEY2	ENSG00000142197	NM_005128.2	chr21	36458708	36588442	+	7785	2505	558	Dopey2	ENSMUSG00000022946	NM_027293.1	chr16	93712151	93810833	+	7331	1581	1034	805.364	1662.21	1114.01	880.93
MORC3	ENSG00000159256	NM_015358.2	chr21	36614356	36670814	+	4299	1706	95	Morc3	ENSMUSG00000039456	NM_001045529.3	chr16	93832365	93876318	+	4237	379	294	993.241	512.469	462.062	433.384
CHAF1B	ENSG00000159259	NM_005441.2	chr21	36679558	36710995	+	2325	27	6	Chaf1b	ENSMUSG00000022945	NM_028083.4	chr16	93884145	93906351	+	1913	52	35	29.0659	59.8466	140.413	114.271
CLDN14	ENSG00000159261	NM_144492.2	chr21	36754789	36774258	-	1982	1109	298	Cldn14	ENSMUSG00000047109	NM_019500.3	chr16	93919275	94009082	-	1475	362	381	1400.46	3486.77	1267.76	1613.31
HLCS	ENSG00000159267	NM_000411.4	chr21	37045058	37284415	-	6065	2274	321	Hlcs	ENSMUSG00000040820	NM_139145.4	chr16	94350911	94509463	-	4833	400	314	938.432	1227.4	427.526	405.786
PIGP	ENSG00000185808	NM_153682.2	chr21	37359533	37367328	-	814	1236	130	Pigp	ENSMUSG00000022940	NM_001159617.1	chr16	94586058	94592622	-	942	122	65	3800.47	3703.65	669.003	430.97
TTC3	ENSG00000182670	NM_001001894.1	chr21	37367440	37497278	+	7826	6905	222	Ttc3	ENSMUSG00000040785	NM_009441.2	chr16	94592345	94690828	+	7295	679	429	2208.34	657.846	480.799	367.296
DSCR3	ENSG00000157538	NM_006052.1	chr21	37517595	37561703	-	3292	3629	406	Dscr3	ENSMUSG00000022898	NM_007834.3	chr16	94719330	94748236	-	2419	674	587	2759.12	2860.07	1439.27	1515.61
DYRK1A	ENSG00000157540	NM_130438.2	chr21	37714470	37809549	+	5151	3830	521	Dyrk1a	ENSMUSG00000022897	NM_007890.2	chr16	94791812	94917126	+	6035	704	702	1861.02	2345.62	602.58	726.514
KCNJ15	ENSG00000157551	NM_002243.3	chr21	38550533	38595616	+	2902	286	3	Kcnj15	ENSMUSG00000062609	NM_019664.4	chr16	95479257	95521865	+	5129	9	7	246.667	23.9737	9.06419	8.52412
ERG	ENSG00000157554	NM_182918.3	chr21	38673819	38792298	-	5006	1090	47	Erg	ENSMUSG00000040732	NM_133659.2	chr16	95581810	95751972	-	2214	101	74	544.978	217.73	235.648	208.756
ETS2	ENSG00000157557	NM_005239.4	chr21	39099624	39118748	+	3717	18252	486	Ets2	ENSMUSG00000022895	NM_011809.3	chr16	95924013	95942656	+	3560	735	750	12290.3	3032.18	1066.49	1315.82
PSMG1	ENSG00000183527	NM_003720.2	chr21	39469253	39477310	-	1160	2711	188	Psmg1		NM_019537.2	chr16	96201541	96212510	-	1017	656	547	5849.44	3758.47	3331.98	3359.31
BRWD1	ENSG00000185658	NM_001007246.1	chr21	39590232	39607582	-	2519	617	121	Brwd1	ENSMUSG00000022914	NM_145125.3	chr16	96213698	96304035	-	8547	392	365	613.056	1113.96	236.915	266.725
HMGN1	ENSG00000205581	NM_004965.6	chr21	39636110	39642917	-	1329	686	80	Hmgn1	ENSMUSG00000040681	NM_008251.3	chr16	96343194	96349332	-	1200	342	291	1291.94	1395.97	1472.19	1514.59
WRB	ENSG00000182093	NM_001146218.1	chr21	39681561	39691685	+	1488	1569	253	Wrb	ENSMUSG00000023147	NM_207301.2	chr16	96367025	96379459	+	2483	120	118	2639.14	3943.02	249.646	296.818
LCA5L	ENSG00000157578	NM_152505.3	chr21	39699639	39737998	-	2393	83	13	Lca5l		NM_001001492.2	chr16	96380012	96413864	-	3170	1	3	86.8117	125.983	1.62952	5.9108
SH3BGR	ENSG00000185437	NM_001001713.1	chr21	39739666	39809303	+	1029	178	58	Sh3bgr	ENSMUSG00000040666	NM_015825.2	chr16	96422076	96450540	+	1321	1	7	432.96	1307.15	3.91036	33.0963
BACE2	ENSG00000182240	NM_012105.3	chr21	41461597	41570394	+	3030	445	104	Bace2	ENSMUSG00000040605	NM_019517.4	chr16	97578334	97660619	+	3736	250	183	367.587	795.98	345.663	305.935
MX2	ENSG00000183486	NM_002463.1	chr21	41655819	41702739	+	2998	166	294	Mx2	ENSMUSG00000023341	NR_003508.1	chr16	97757687	97782508	+	2428	204	176	138.586	2274.19	434.011	452.739
MX1	ENSG00000157601	NM_002462.3	chr21	41719847	41753011	+	3020	1306	427	Mx1	ENSMUSG00000000386	NM_010846.1	chr16	97668643	97684512	-	3218	19	32	1082.38	3278.93	30.4991	62.1081
TMPRSS2	ENSG00000184012	NM_005656.3	chr21	41758347	41801955	-	3252	3027	265	Tmprss2	ENSMUSG00000000385	NM_015775.2	chr16	97786288	97832802	-	3175	309	402	2329.73	1889.76	502.729	790.8
RIPK4	ENSG00000183421	NM_020639.2	chr21	42032597	42060318	-	3938	2108	203	Ripk4	ENSMUSG00000005251	NM_023663.6	chr16	97963548	97985362	-	3550	292	206	1339.79	1195.45	424.887	362.429
PRDM15	ENSG00000141956	NM_001040424.1	chr21	42091453	42172651	-	6737	399	274	Prdm15	ENSMUSG00000014039	NM_144789.2	chr16	98013073	98072834	-	6346	193	134	148.235	943.181	157.1	131.883
C2CD2	ENSG00000157617	NM_199050.2	chr21	42178287	42219868	-	5921	1319	64	C2cd2		NM_174847.2	chr16	98076815	98144243	-	6568	5354	4286	557.561	250.666	4210.8	4075.71
ZNF295	ENSG00000173276	NM_001098403.1	chr21	42280008	42303565	-	6961	3402	58	Zfp295	ENSMUSG00000046962	NM_175428.3	chr16	98168598	98183786	-	6011	438	187	1223.22	193.227	376.397	194.303
ABCG1	ENSG00000160179	NM_207629.1	chr21	42509255	42590423	+	2982	1065	21	Abcg1	ENSMUSG00000024030	NM_009593.2	chr17	31194638	31254926	+	5821	210	261	893.892	163.314	186.355	280.045
TFF3	ENSG00000160180	NM_003226.2	chr21	42604845	42608775	-	693	73	42	Tff3	ENSMUSG00000024029	NM_011575.2	chr17	31262250	31266556	-	458	23	32	263.653	1405.49	259.407	436.384
UBASH3A	ENSG00000160185	NM_001001895.1	chr21	42697039	42740859	+	2407	8	1	Ubash3a	ENSMUSG00000042345	NM_177823.4	chr17	31345010	31379348	+	2953	1	2	8.31873	9.63463	1.74927	4.2301
RSPH1	ENSG00000160188	NM_080860.2	chr21	42765665	42789470	-	1399	15	20	Rsph1	ENSMUSG00000024033	NM_025290.3	chr17	31391964	31414301	-	1164	1	12	26.8359	331.53	4.43779	64.3891
SLC37A1	ENSG00000160190	NM_018964.3	chr21	42792810	42874619	+	3136	196	65	Slc37a1	ENSMUSG00000024036	NM_153062.2	chr17	31432427	31487643	+	2942	139	428	156.431	480.672	244.057	908.626
PDE9A	ENSG00000160191	NM_001001580.1	chr21	42946930	43068687	+	1609	94	32	Pde9a	ENSMUSG00000041119	NM_008804.4	chr17	31523178	31613254	+	2064	643	838	146.223	461.217	1609.24	2535.82
WDR4	ENSG00000160193	NM_033661.3	chr21	43136272	43172747	-	1543	514	88	Wdr4	ENSMUSG00000024037	NM_021322.2	chr17	31631266	31649432	-	3906	882	697	833.758	1322.6	1166.42	1114.51
NDUFV3	ENSG00000160194	NM_001001503.1	chr21	43186446	43202842	+	1069	2084	9	Ndufv3		NM_030087.2	chr17	31657059	31668270	+	1594	2717	2484	4879.36	195.243	8804.82	9733.02
PKNOX1	ENSG00000160199	NM_004571.3	chr21	43267711	43326757	+	5059	973	106	Pknox1	ENSMUSG00000006705	NR_027493.1	chr17	31701717	31744638	+	4460	482	300	481.383	485.906	558.254	420.117
CBS	ENSG00000160200	NM_000071.2	chr21	43346369	43369109	-	2641	18600	2632	Cbs	ENSMUSG00000024039	NM_144855.2	chr17	31749588	31774086	-	2418	18703	23928	17627.4	23111.5	39955.3	61806.5
U2AF1	ENSG00000160201	NM_006758.2	chr21	43386134	43400757	-	983	1963	353	U2af1	ENSMUSG00000061613	NM_001163769.1	chr17	31784026	31795699	-	907	62	39	4998.16	8327.84	353.105	268.56
SIK1	ENSG00000142178	NM_173354.3	chr21	43658826	43671430	-	4764	4373	108	Sik1		NM_010831.2	chr17	31981194	31992737	-	4512	1210	485	2297.47	525.731	1385.27	671.362
HSF2BP	ENSG00000160207	NM_007031.1	chr21	43773499	43903802	-	1939	16	4	Hsf2bp	ENSMUSG00000002076	NM_028902.1	chr17	32081713	32171453	-	2867	10	12	20.6531	47.8402	18.0174	26.1419
RRP1B	ENSG00000160208	NM_015056.2	chr21	43903859	43940388	+	5150	2797	240	Rrp1b	ENSMUSG00000058392	NM_028244.2	chr17	32173106	32199807	+	4809	224	175	1359.34	1080.72	240.609	227.283
PDXK	ENSG00000160209	NM_003681.4	chr21	43963405	44006616	+	7482	8918	1469	Pdxk	ENSMUSG00000032788	NM_172134.2	chr10	77899491	77927693	-	5110	3863	2013	2983.27	4553.18	3905.02	2460.41
CSTB	ENSG00000160213	NM_000100.2	chr21	44017973	44020684	-	682	10850	407	Cstb	ENSMUSG00000005054	NM_007793.3	chr10	77888414	77890367	+	620	857	821	39818.8	13839.5	7140.17	8270.58
RRP1	ENSG00000160214	NM_003683.5	chr21	44033845	44048411	+	1842	1041	409	Rrp1	ENSMUSG00000061032	NM_010925.2	chr10	77863106	77875788	-	2008	3110	2715	1414.5	5149.26	8000.48	8444.82
AGPAT3	ENSG00000160216	NM_001037553.1	chr21	44169706	44231903	+	6515	10536	1386	Agpat3	ENSMUSG00000001211	NM_053014.3	chr10	77734307	77814445	-	3439	8937	7422	4047.66	4933.56	13423.9	13479.5
TRAPPC10	ENSG00000160218	NM_003274.4	chr21	44256633	44350860	+	7057	3336	468	Trappc10		NM_001081055.1	chr10	77649470	77707387	-	5048	801	702	1183.17	1537.93	819.658	868.564
PWP2	ENSG00000241945	NM_005049.2	chr21	44351635	44375491	+	3317	1025	289	Pwp2	ENSMUSG00000032834	NM_029546.2	chr10	77633654	77647894	-	3871	628	528	773.431	2020.52	838.023	851.913
C21orf33	ENSG00000160221	NM_004649.5	chr21	44377921	44390033	+	1689	18681	651	D10Jhu81e	ENSMUSG00000053329	NM_138601.2	chr10	77624811	77632513	-	1363	4313	3794	27683	8938.46	16345.7	17385.4
ICOSLG	ENSG00000160223	NM_015259.4	chr21	44471149	44485262	-	3279	270	30	Icosl	ENSMUSG00000000732	NM_015790.3	chr10	77532112	77542270	+	2748	28	78	206.094	212.173	52.6333	177.281
PFKL	ENSG00000141959	NM_002626.4	chr21	44544357	44571684	+	2960	4209	1984	Pfkl	ENSMUSG00000020277	NM_008826.4	chr10	77449693	77472541	-	3741	2407	1655	3559.02	15543.9	3323.59	2763.09
C21orf2	ENSG00000160226	NM_004928.2	chr21	44573254	44583713	-	2282	606	20	1810043G02Rik	ENSMUSG00000020284	NM_026431.2	chr10	77441394	77448183	+	1696	244	225	664.661	203.248	743.162	828.592
TRPM2	ENSG00000142185	NM_003307.3	chr21	44597911	44687392	+	5949	81	81	Trpm2	ENSMUSG00000009292	NM_138301.1	chr10	77370466	77432617	-	7292	236	192	34.0788	315.756	167.18	164.452
LRRC3	ENSG00000160233	NM_030891.3	chr21	44699820	44703167	+	2551	841	71	Lrrc3	ENSMUSG00000051652	NM_145152.4	chr10	77360319	77365281	-	4311	3772	945	825.142	645.445	4519.74	1369.11
UBE2G2	ENSG00000184787	NM_003343.4	chr21	45012922	45046179	-	2955	5077	476	Ube2g2	ENSMUSG00000009293	NM_019803.3	chr10	77085065	77108735	+	1982	1558	1318	4300.24	3735.6	4060.53	4153.33
SUMO3	ENSG00000184900	NM_006936.2	chr21	45049959	45062472	-	1853	5966	601	Sumo3	ENSMUSG00000020265	NM_019929.3	chr10	77068978	77081076	+	2493	1424	1472	8058.44	7521.6	2950.58	3687.82
PTTG1IP	ENSG00000183255	NM_004339.2	chr21	45093927	45118246	-	2771	15061	831	Pttg1ip	ENSMUSG00000009291	NM_145925.2	chr10	77044511	77061477	+	2275	8255	6472	13603.8	6954.66	18743.7	17768.1
ITGB2		NM_001127491.1	chr21	45130296	45173181	-	2968	1829	536	Itgb2	ENSMUSG00000000290	NM_008404.4	chr10	76993092	77028419	+	2862	195	270	1542.39	4188.05	351.953	589.221
ADARB1	ENSG00000197381	NR_027672.1	chr21	45318920	45470906	+	4070	818	48	Adarb1	ENSMUSG00000020262	NR_004429.1	chr10	76753471	76881018	-	6649	521	633	503.039	273.5	404.763	594.609
POFUT2	ENSG00000186866	NM_133635.4	chr21	45508270	45532239	-	2913	1028	914	Pofut2	ENSMUSG00000020260	NM_030262.3	chr10	76722044	76732331	+	2219	895	687	883.274	7276.41	2083.46	1933.68
COL18A1	ENSG00000182871	NM_130445.2	chr21	45649524	45758062	+	5465	27557	124	Col18a1	ENSMUSG00000001435	NM_001109991.1	chr10	76514923	76576450	-	5642	52267	40900	12620.7	526.19	47853.5	45276.7
PCBP3	ENSG00000183570	NM_020528.2	chr21	46094302	46186796	+	2024	61	137	Pcbp3	ENSMUSG00000001120	NM_021568.2	chr10	76224598	76424692	-	2175	35	41	75.4332	1569.72	83.1243	117.736
COL6A1	ENSG00000142156	NM_001848.2	chr21	46226090	46249391	+	4299	5774	36	Col6a1	ENSMUSG00000001119	NM_009933.4	chr10	76171536	76188789	-	3990	448	511	3361.65	194.199	579.995	799.894
COL6A2	ENSG00000142173	NM_001849.3	chr21	46342460	46377191	+	3498	4020	63	Col6a2	ENSMUSG00000020241	NM_146007.2	chr10	76058500	76086149	-	3729	270	293	2876.4	417.669	374.016	490.749
FTCD	ENSG00000160282	NM_206965.1	chr21	46381121	46399909	-	1907	14242	6099	Ftcd	ENSMUSG00000001155	NM_080845.2	chr10	76038392	76053083	+	2710	19367	13347	18692.3	74168.4	36915.8	30760.9
C21orf56	ENSG00000160284	NM_032261.4	chr21	46405489	46428801	-	1195	29	112	1700027D21Rik	ENSMUSG00000009115	NM_029661.1	chr10	76025016	76032945	+	1331	35	7	60.7398	2173.51	135.834	32.8476
LSS	ENSG00000160285	NM_001145436.1	chr21	46433465	46473166	-	4277	5427	794	Lss	ENSMUSG00000033105	NM_146006.1	chr10	75994371	76016679	+	3192	2443	934	3175.88	4305.19	3953.48	1827.55
MCM3AP	ENSG00000160294	NM_003906.3	chr21	46479475	46529664	-	6189	4114	713	Mcm3ap	ENSMUSG00000001150	NM_019434.2	chr10	75931715	75978602	+	6400	816	713	1663.75	2671.65	658.612	695.815
YBEY		NM_058181.1	chr21	46530694	46542093	+	1071	488	34	Ybey		NM_172550.4	chr10	75922311	75931859	-	4538	128	79	1140.44	736.208	145.702	108.729
C21orf58	ENSG00000160298	NM_058180.3	chr21	46545474	46568213	-	3028	42	48	2610028H24Rik	ENSMUSG00000009114	NM_029816.2	chr10	75911825	75923963	+	1763	16	13	34.7165	367.618	46.8799	46.0548
PCNT	ENSG00000160299	NM_006031.5	chr21	46568463	46690110	+	10705	1365	331	Pcnt	ENSMUSG00000001151	NM_008787.3	chr10	75813998	75905657	-	9530	385	325	319.146	717.055	208.683	212.998
DIP2A	ENSG00000160305	NM_015151.3	chr21	46703289	46814354	+	7381	966	31	Dip2a	ENSMUSG00000020231	NM_001081419.1	chr10	75725793	75808036	-	6356	112	81	327.571	97.3997	91.0235	79.5949
S100B	ENSG00000160307	NM_006272.2	chr21	46842958	46849463	-	1149	87	51	S100b	ENSMUSG00000033208	NM_009115.3	chr10	75716580	75724064	+	1676	3	4	189.514	1029.35	9.24627	14.9063
PRMT2	ENSG00000160310	NM_001535.2	chr21	46879934	46909583	+	2166	802	501	Prmt2	ENSMUSG00000020230	NM_001077638.1	chr10	75669966	75700610	-	2055	37	75	926.742	5364.02	93.0056	227.947

## Sheet: S2_Repeat_Class
Factor	Width	Species	Type	RepeatClass	Repeat_Unique	Repeat_Shared	NoRepeat_Unique	NoRepeat_Shared	P-value
cebpa	160	hsa_tc1	Human	DNA	3	9	58	204	0.903117
cebpa	160	hsa_tc1	Tc1	DNA	0	9	52	204	0.279634
cebpa	160	hsa_tc1	Human	LINE	10	19	51	194	0.150767
cebpa	160	hsa_tc1	Tc1	LINE	4	19	48	194	0.99421
cebpa	160	hsa_tc1	Human	LTR	5	23	56	190	0.725065
cebpa	160	hsa_tc1	Tc1	LTR	3	23	49	190	0.404868
cebpa	160	hsa_tc1	Human	Low_complexity	0	2	61	211	0.925592
cebpa	160	hsa_tc1	Tc1	Low_complexity	0	2	52	211	0.847575
cebpa	160	hsa_tc1	Human	SINE	3	23	58	190	0.256836
cebpa	160	hsa_tc1	Tc1	SINE	17	23	35	190	0.000185615
cebpa	160	hsa_tc1	Human	Satellite	0	0	61	213	0
cebpa	160	hsa_tc1	Tc1	Satellite	3	0	49	213	0.00519847
cebpa	160	hsa_tc1	Human	Simple_repeat	0	1	61	212	0.504157
cebpa	160	hsa_tc1	Tc1	Simple_repeat	1	1	51	212	0.847575
cebpa	160	hsa_tc1	Human	rRNA	1	0	60	213	0.504157
cebpa	160	hsa_tc1	Tc1	rRNA	0	0	52	213	0
cebpa	160	hsa_tc1	Human	Repeats	21	74	40	139	0.914863
cebpa	160	hsa_tc1	Tc1	Repeats	25	74	27	139	0.104748
cebpa	160	tc1_hsa	Human	DNA	3	9	62	194	0.777298
cebpa	160	tc1_hsa	Tc1	DNA	0	9	48	194	0.291851
cebpa	160	tc1_hsa	Human	LINE	10	20	55	183	0.314792
cebpa	160	tc1_hsa	Tc1	LINE	3	20	45	183	0.617226
cebpa	160	tc1_hsa	Human	LTR	8	19	57	184	0.652337
cebpa	160	tc1_hsa	Tc1	LTR	3	19	45	184	0.688153
cebpa	160	tc1_hsa	Human	Low_complexity	0	1	65	202	0.547304
cebpa	160	tc1_hsa	Tc1	Low_complexity	0	1	48	202	0.431467
cebpa	160	tc1_hsa	Human	SINE	3	25	62	178	0.125185
cebpa	160	tc1_hsa	Tc1	SINE	16	25	32	178	0.000883182
cebpa	160	tc1_hsa	Human	Satellite	0	0	65	203	0
cebpa	160	tc1_hsa	Tc1	Satellite	3	0	45	203	0.00444151
cebpa	160	tc1_hsa	Human	Simple_repeat	0	2	65	201	0.980282
cebpa	160	tc1_hsa	Tc1	Simple_repeat	1	2	47	201	0.913316
cebpa	160	tc1_hsa	Human	rRNA	1	0	64	203	0.547304
cebpa	160	tc1_hsa	Tc1	rRNA	0	0	48	203	0
cebpa	160	tc1_hsa	Human	Repeats	24	73	41	130	0.99382
cebpa	160	tc1_hsa	Tc1	Repeats	23	73	25	130	0.171406
cebpa	50	hsa_tc1	Human	DNA	2	8	59	205	0.832128
cebpa	50	hsa_tc1	Tc1	DNA	0	8	52	205	0.333492
cebpa	50	hsa_tc1	Human	LINE	10	18	51	195	0.117344
cebpa	50	hsa_tc1	Tc1	LINE	1	18	51	195	0.181549
cebpa	50	hsa_tc1	Human	LTR	4	21	57	192	0.590961
cebpa	50	hsa_tc1	Tc1	LTR	3	21	49	192	0.5145
cebpa	50	hsa_tc1	Human	Low_complexity	0	0	61	213	0
cebpa	50	hsa_tc1	Tc1	Low_complexity	0	0	52	213	0
cebpa	50	hsa_tc1	Human	SINE	3	15	58	198	0.766193
cebpa	50	hsa_tc1	Tc1	SINE	17	15	35	198	1.22315e-06
cebpa	50	hsa_tc1	Human	Satellite	0	0	61	213	0
cebpa	50	hsa_tc1	Tc1	Satellite	3	0	49	213	0.00519847
cebpa	50	hsa_tc1	Human	Simple_repeat	0	1	61	212	0.504157
cebpa	50	hsa_tc1	Tc1	Simple_repeat	0	1	52	212	0.44347
cebpa	50	hsa_tc1	Human	rRNA	1	0	60	213	0.504157
cebpa	50	hsa_tc1	Tc1	rRNA	0	0	52	213	0
cebpa	50	hsa_tc1	Human	Repeats	20	63	41	150	0.74674
cebpa	50	hsa_tc1	Tc1	Repeats	24	63	28	150	0.0342255
cebpa	50	tc1_hsa	Human	DNA	2	7	63	196	0.801887
cebpa	50	tc1_hsa	Tc1	DNA	0	7	48	196	0.413655
cebpa	50	tc1_hsa	Human	LINE	10	18	55	185	0.206891
cebpa	50	tc1_hsa	Tc1	LINE	1	18	47	185	0.195488
cebpa	50	tc1_hsa	Human	LTR	7	18	58	185	0.8306
cebpa	50	tc1_hsa	Tc1	LTR	3	18	45	185	0.764891
cebpa	50	tc1_hsa	Human	Low_complexity	0	0	65	203	0
cebpa	50	tc1_hsa	Tc1	Low_complexity	0	0	48	203	0
cebpa	50	tc1_hsa	Human	SINE	3	16	62	187	0.538304
cebpa	50	tc1_hsa	Tc1	SINE	16	16	32	187	6.35903e-06
cebpa	50	tc1_hsa	Human	Satellite	0	0	65	203	0
cebpa	50	tc1_hsa	Tc1	Satellite	3	0	45	203	0.00444151
cebpa	50	tc1_hsa	Human	Simple_repeat	0	0	65	203	0
cebpa	50	tc1_hsa	Tc1	Simple_repeat	0	0	48	203	0
cebpa	50	tc1_hsa	Human	rRNA	1	0	64	203	0.547304
cebpa	50	tc1_hsa	Tc1	rRNA	0	0	48	203	0
cebpa	50	tc1_hsa	Human	Repeats	23	59	42	144	0.419213
cebpa	50	tc1_hsa	Tc1	Repeats	23	59	25	144	0.0196256
cebpa	0	hsa_tc1	Human	DNA	2	6	59	207	0.808473
cebpa	0	hsa_tc1	Tc1	DNA	0	6	52	207	0.481233
cebpa	0	hsa_tc1	Human	LINE	10	18	51	195	0.117344
cebpa	0	hsa_tc1	Tc1	LINE	1	18	51	195	0.181549
cebpa	0	hsa_tc1	Human	LTR	4	20	57	193	0.664965
cebpa	0	hsa_tc1	Tc1	LTR	3	20	49	193	0.577747
cebpa	0	hsa_tc1	Human	Low_complexity	0	0	61	213	0
cebpa	0	hsa_tc1	Tc1	Low_complexity	0	0	52	213	0
cebpa	0	hsa_tc1	Human	SINE	3	15	58	198	0.766193
cebpa	0	hsa_tc1	Tc1	SINE	17	15	35	198	1.22315e-06
cebpa	0	hsa_tc1	Human	Satellite	0	0	61	213	0
cebpa	0	hsa_tc1	Tc1	Satellite	3	0	49	213	0.00519847
cebpa	0	hsa_tc1	Human	Simple_repeat	0	1	61	212	0.504157
cebpa	0	hsa_tc1	Tc1	Simple_repeat	0	1	52	212	0.44347
cebpa	0	hsa_tc1	Human	rRNA	1	0	60	213	0.504157
cebpa	0	hsa_tc1	Tc1	rRNA	0	0	52	213	0
cebpa	0	hsa_tc1	Human	Repeats	20	60	41	153	0.589401
cebpa	0	hsa_tc1	Tc1	Repeats	24	60	28	153	0.0196668
cebpa	0	tc1_hsa	Human	DNA	2	6	63	197	0.712326
cebpa	0	tc1_hsa	Tc1	DNA	0	6	48	197	0.496352
cebpa	0	tc1_hsa	Human	LINE	10	18	55	185	0.206891
cebpa	0	tc1_hsa	Tc1	LINE	1	18	47	185	0.195488
cebpa	0	tc1_hsa	Human	LTR	7	17	58	186	0.734649
cebpa	0	tc1_hsa	Tc1	LTR	3	17	45	186	0.847394
cebpa	0	tc1_hsa	Human	Low_complexity	0	0	65	203	0
cebpa	0	tc1_hsa	Tc1	Low_complexity	0	0	48	203	0
cebpa	0	tc1_hsa	Human	SINE	3	15	62	188	0.622095
cebpa	0	tc1_hsa	Tc1	SINE	16	15	32	188	3.02423e-06
cebpa	0	tc1_hsa	Human	Satellite	0	0	65	203	0
cebpa	0	tc1_hsa	Tc1	Satellite	3	0	45	203	0.00444151
cebpa	0	tc1_hsa	Human	Simple_repeat	0	0	65	203	0
cebpa	0	tc1_hsa	Tc1	Simple_repeat	0	0	48	203	0
cebpa	0	tc1_hsa	Human	rRNA	1	0	64	203	0.547304
cebpa	0	tc1_hsa	Tc1	rRNA	0	0	48	203	0
cebpa	0	tc1_hsa	Human	Repeats	23	56	42	147	0.296551
cebpa	0	tc1_hsa	Tc1	Repeats	23	56	25	147	0.0106259
h3k4me3_kidney	200	hsa_tc1	Human	DNA	0	1	42	145	0.505523
h3k4me3_kidney	200	hsa_tc1	Tc1	DNA	1	1	130	145	0.526248
h3k4me3_kidney	200	hsa_tc1	Human	LINE	0	2	42	144	0.927665
h3k4me3_kidney	200	hsa_tc1	Tc1	LINE	11	2	120	144	0.0132714
h3k4me3_kidney	200	hsa_tc1	Human	LTR	2	5	40	141	0.952928
h3k4me3_kidney	200	hsa_tc1	Tc1	LTR	27	5	104	141	1.87476e-05
h3k4me3_kidney	200	hsa_tc1	Human	Low_complexity	3	17	39	129	0.582478
h3k4me3_kidney	200	hsa_tc1	Tc1	Low_complexity	2	17	129	129	0.00201551
h3k4me3_kidney	200	hsa_tc1	Human	Other	0	0	42	146	0
h3k4me3_kidney	200	hsa_tc1	Tc1	Other	6	0	125	146	0.0277326
h3k4me3_kidney	200	hsa_tc1	Human	SINE	4	0	38	146	0.00156403
h3k4me3_kidney	200	hsa_tc1	Tc1	SINE	3	0	128	146	0.208698
h3k4me3_kidney	200	hsa_tc1	Human	Satellite	0	0	42	146	0
h3k4me3_kidney	200	hsa_tc1	Tc1	Satellite	4	0	127	146	0.104713
h3k4me3_kidney	200	hsa_tc1	Human	Simple_repeat	0	5	42	141	0.501922
h3k4me3_kidney	200	hsa_tc1	Tc1	Simple_repeat	2	5	129	141	0.534297
h3k4me3_kidney	200	hsa_tc1	Human	rRNA	0	0	42	146	0
h3k4me3_kidney	200	hsa_tc1	Tc1	rRNA	0	0	131	146	0
h3k4me3_kidney	200	hsa_tc1	Human	snRNA	0	0	42	146	0
h3k4me3_kidney	200	hsa_tc1	Tc1	snRNA	0	0	131	146	0
h3k4me3_kidney	200	hsa_tc1	Human	Repeats	9	30	33	116	0.926795
h3k4me3_kidney	200	hsa_tc1	Tc1	Repeats	55	30	76	116	0.000190058
h3k4me3_kidney	200	tc1_hsa	Human	DNA	0	1	38	146	0.464671
h3k4me3_kidney	200	tc1_hsa	Tc1	DNA	1	1	132	146	0.52251
h3k4me3_kidney	200	tc1_hsa	Human	LINE	0	2	38	145	0.875279
h3k4me3_kidney	200	tc1_hsa	Tc1	LINE	11	2	122	145	0.0138989
h3k4me3_kidney	200	tc1_hsa	Human	LTR	2	4	36	143	0.783411
h3k4me3_kidney	200	tc1_hsa	Tc1	LTR	28	4	105	143	3.71815e-06
h3k4me3_kidney	200	tc1_hsa	Human	Low_complexity	5	18	33	129	0.901532
h3k4me3_kidney	200	tc1_hsa	Tc1	Low_complexity	2	18	131	129	0.00114299
h3k4me3_kidney	200	tc1_hsa	Human	Other	0	0	38	147	0
h3k4me3_kidney	200	tc1_hsa	Tc1	Other	6	0	127	147	0.028523
h3k4me3_kidney	200	tc1_hsa	Human	SINE	4	1	34	146	0.00551559
h3k4me3_kidney	200	tc1_hsa	Tc1	SINE	3	1	130	146	0.54512
h3k4me3_kidney	200	tc1_hsa	Human	Satellite	0	0	38	147	0
h3k4me3_kidney	200	tc1_hsa	Tc1	Satellite	4	0	129	147	0.106621
h3k4me3_kidney	200	tc1_hsa	Human	Simple_repeat	1	7	37	140	0.898023
h3k4me3_kidney	200	tc1_hsa	Tc1	Simple_repeat	1	7	132	140	0.0985028
h3k4me3_kidney	200	tc1_hsa	Human	rRNA	0	0	38	147	0
h3k4me3_kidney	200	tc1_hsa	Tc1	rRNA	0	0	133	147	0
h3k4me3_kidney	200	tc1_hsa	Human	snRNA	0	0	38	147	0
h3k4me3_kidney	200	tc1_hsa	Tc1	snRNA	0	0	133	147	0
h3k4me3_kidney	200	tc1_hsa	Human	Repeats	12	32	26	115	0.292608
h3k4me3_kidney	200	tc1_hsa	Tc1	Repeats	55	32	78	115	0.000656948
h3k4me3_kidney	150	hsa_tc1	Human	DNA	0	1	42	145	0.505523
h3k4me3_kidney	150	hsa_tc1	Tc1	DNA	0	1	131	145	0.956673
h3k4me3_kidney	150	hsa_tc1	Human	LINE	0	2	42	144	0.927665
h3k4me3_kidney	150	hsa_tc1	Tc1	LINE	11	2	120	144	0.0132714
h3k4me3_kidney	150	hsa_tc1	Human	LTR	2	5	40	141	0.952928
h3k4me3_kidney	150	hsa_tc1	Tc1	LTR	27	5	104	141	1.87476e-05
h3k4me3_kidney	150	hsa_tc1	Human	Low_complexity	3	12	39	134	0.923328
h3k4me3_kidney	150	hsa_tc1	Tc1	Low_complexity	2	12	129	134	0.0235788
h3k4me3_kidney	150	hsa_tc1	Human	Other	0	0	42	146	0
h3k4me3_kidney	150	hsa_tc1	Tc1	Other	6	0	125	146	0.0277326
h3k4me3_kidney	150	hsa_tc1	Human	SINE	3	0	39	146	0.0105652
h3k4me3_kidney	150	hsa_tc1	Tc1	SINE	3	0	128	146	0.208698
h3k4me3_kidney	150	hsa_tc1	Human	Satellite	0	0	42	146	0
h3k4me3_kidney	150	hsa_tc1	Tc1	Satellite	4	0	127	146	0.104713
h3k4me3_kidney	150	hsa_tc1	Human	Simple_repeat	0	5	42	141	0.501922
h3k4me3_kidney	150	hsa_tc1	Tc1	Simple_repeat	1	5	130	141	0.268836
h3k4me3_kidney	150	hsa_tc1	Human	rRNA	0	0	42	146	0
h3k4me3_kidney	150	hsa_tc1	Tc1	rRNA	0	0	131	146	0
h3k4me3_kidney	150	hsa_tc1	Human	snRNA	0	0	42	146	0
h3k4me3_kidney	150	hsa_tc1	Tc1	snRNA	0	0	131	146	0
h3k4me3_kidney	150	hsa_tc1	Human	Repeats	8	25	34	121	0.953145
h3k4me3_kidney	150	hsa_tc1	Tc1	Repeats	53	25	78	121	2.95062e-05
h3k4me3_kidney	150	tc1_hsa	Human	DNA	0	1	38	146	0.464671
h3k4me3_kidney	150	tc1_hsa	Tc1	DNA	0	1	133	146	0.960001
h3k4me3_kidney	150	tc1_hsa	Human	LINE	0	2	38	145	0.875279
h3k4me3_kidney	150	tc1_hsa	Tc1	LINE	11	2	122	145	0.0138989
h3k4me3_kidney	150	tc1_hsa	Human	LTR	2	4	36	143	0.783411
h3k4me3_kidney	150	tc1_hsa	Tc1	LTR	28	4	105	143	3.71815e-06
h3k4me3_kidney	150	tc1_hsa	Human	Low_complexity	5	12	33	135	0.52537
h3k4me3_kidney	150	tc1_hsa	Tc1	Low_complexity	2	12	131	135	0.0226822
h3k4me3_kidney	150	tc1_hsa	Human	Other	0	0	38	147	0
h3k4me3_kidney	150	tc1_hsa	Tc1	Other	6	0	127	147	0.028523
h3k4me3_kidney	150	tc1_hsa	Human	SINE	3	1	35	146	0.0357253
h3k4me3_kidney	150	tc1_hsa	Tc1	SINE	3	1	130	146	0.54512
h3k4me3_kidney	150	tc1_hsa	Human	Satellite	0	0	38	147	0
h3k4me3_kidney	150	tc1_hsa	Tc1	Satellite	4	0	129	147	0.106621
h3k4me3_kidney	150	tc1_hsa	Human	Simple_repeat	1	5	37	142	0.783411
h3k4me3_kidney	150	tc1_hsa	Tc1	Simple_repeat	1	5	132	142	0.264564
h3k4me3_kidney	150	tc1_hsa	Human	rRNA	0	0	38	147	0
h3k4me3_kidney	150	tc1_hsa	Tc1	rRNA	0	0	133	147	0
h3k4me3_kidney	150	tc1_hsa	Human	snRNA	0	0	38	147	0
h3k4me3_kidney	150	tc1_hsa	Tc1	snRNA	0	0	133	147	0
h3k4me3_kidney	150	tc1_hsa	Human	Repeats	11	25	27	122	0.153431
h3k4me3_kidney	150	tc1_hsa	Tc1	Repeats	54	25	79	122	2.15712e-05
h3k4me3_kidney	50	hsa_tc1	Human	DNA	0	1	42	145	0.505523
h3k4me3_kidney	50	hsa_tc1	Tc1	DNA	0	1	131	145	0.956673
h3k4me3_kidney	50	hsa_tc1	Human	LINE	0	2	42	144	0.927665
h3k4me3_kidney	50	hsa_tc1	Tc1	LINE	11	2	120	144	0.0132714
h3k4me3_kidney	50	hsa_tc1	Human	LTR	2	5	40	141	0.952928
h3k4me3_kidney	50	hsa_tc1	Tc1	LTR	26	5	105	141	3.50755e-05
h3k4me3_kidney	50	hsa_tc1	Human	Low_complexity	3	6	39	140	0.688166
h3k4me3_kidney	50	hsa_tc1	Tc1	Low_complexity	2	6	129	140	0.356401
h3k4me3_kidney	50	hsa_tc1	Human	Other	0	0	42	146	0
h3k4me3_kidney	50	hsa_tc1	Tc1	Other	6	0	125	146	0.0277326
h3k4me3_kidney	50	hsa_tc1	Human	SINE	3	0	39	146	0.0105652
h3k4me3_kidney	50	hsa_tc1	Tc1	SINE	3	0	128	146	0.208698
h3k4me3_kidney	50	hsa_tc1	Human	Satellite	0	0	42	146	0
h3k4me3_kidney	50	hsa_tc1	Tc1	Satellite	4	0	127	146	0.104713
h3k4me3_kidney	50	hsa_tc1	Human	Simple_repeat	0	3	42	143	0.812007
h3k4me3_kidney	50	hsa_tc1	Tc1	Simple_repeat	0	3	131	143	0.2854
h3k4me3_kidney	50	hsa_tc1	Human	rRNA	0	0	42	146	0
h3k4me3_kidney	50	hsa_tc1	Tc1	rRNA	0	0	131	146	0
h3k4me3_kidney	50	hsa_tc1	Human	snRNA	0	0	42	146	0
h3k4me3_kidney	50	hsa_tc1	Tc1	snRNA	0	0	131	146	0
h3k4me3_kidney	50	hsa_tc1	Human	Repeats	8	17	34	129	0.32342
h3k4me3_kidney	50	hsa_tc1	Tc1	Repeats	52	17	79	129	1.51867e-07
h3k4me3_kidney	50	tc1_hsa	Human	DNA	0	1	38	146	0.464671
h3k4me3_kidney	50	tc1_hsa	Tc1	DNA	0	1	133	146	0.960001
h3k4me3_kidney	50	tc1_hsa	Human	LINE	0	2	38	145	0.875279
h3k4me3_kidney	50	tc1_hsa	Tc1	LINE	11	2	122	145	0.0138989
h3k4me3_kidney	50	tc1_hsa	Human	LTR	2	4	36	143	0.783411
h3k4me3_kidney	50	tc1_hsa	Tc1	LTR	27	4	106	143	7.09243e-06
h3k4me3_kidney	50	tc1_hsa	Human	Low_complexity	4	7	34	140	0.339751
h3k4me3_kidney	50	tc1_hsa	Tc1	Low_complexity	2	7	131	140	0.228463
h3k4me3_kidney	50	tc1_hsa	Human	Other	0	0	38	147	0
h3k4me3_kidney	50	tc1_hsa	Tc1	Other	6	0	127	147	0.028523
h3k4me3_kidney	50	tc1_hsa	Human	SINE	3	1	35	146	0.0357253
h3k4me3_kidney	50	tc1_hsa	Tc1	SINE	3	1	130	146	0.54512
h3k4me3_kidney	50	tc1_hsa	Human	Satellite	0	0	38	147	0
h3k4me3_kidney	50	tc1_hsa	Tc1	Satellite	4	0	129	147	0.106621
h3k4me3_kidney	50	tc1_hsa	Human	Simple_repeat	1	3	37	144	0.687373
h3k4me3_kidney	50	tc1_hsa	Tc1	Simple_repeat	0	3	133	144	0.28228
h3k4me3_kidney	50	tc1_hsa	Human	rRNA	0	0	38	147	0
h3k4me3_kidney	50	tc1_hsa	Tc1	rRNA	0	0	133	147	0
h3k4me3_kidney	50	tc1_hsa	Human	snRNA	0	0	38	147	0
h3k4me3_kidney	50	tc1_hsa	Tc1	snRNA	0	0	133	147	0
h3k4me3_kidney	50	tc1_hsa	Human	Repeats	10	18	28	129	0.0569753
h3k4me3_kidney	50	tc1_hsa	Tc1	Repeats	53	18	80	129	2.41053e-07
h3k4me3_kidney	0	hsa_tc1	Human	DNA	0	1	42	145	0.505523
h3k4me3_kidney	0	hsa_tc1	Tc1	DNA	0	1	131	145	0.956673
h3k4me3_kidney	0	hsa_tc1	Human	LINE	0	1	42	145	0.505523
h3k4me3_kidney	0	hsa_tc1	Tc1	LINE	11	1	120	145	0.00434149
h3k4me3_kidney	0	hsa_tc1	Human	LTR	2	5	40	141	0.952928
h3k4me3_kidney	0	hsa_tc1	Tc1	LTR	26	5	105	141	3.50755e-05
h3k4me3_kidney	0	hsa_tc1	Human	Low_complexity	1	4	41	142	0.676844
h3k4me3_kidney	0	hsa_tc1	Tc1	Low_complexity	2	4	129	142	0.780208
h3k4me3_kidney	0	hsa_tc1	Human	Other	0	0	42	146	0
h3k4me3_kidney	0	hsa_tc1	Tc1	Other	6	0	125	146	0.0277326
h3k4me3_kidney	0	hsa_tc1	Human	SINE	3	0	39	146	0.0105652
h3k4me3_kidney	0	hsa_tc1	Tc1	SINE	3	0	128	146	0.208698
h3k4me3_kidney	0	hsa_tc1	Human	Satellite	0	0	42	146	0
h3k4me3_kidney	0	hsa_tc1	Tc1	Satellite	4	0	127	146	0.104713
h3k4me3_kidney	0	hsa_tc1	Human	Simple_repeat	0	1	42	145	0.505523
h3k4me3_kidney	0	hsa_tc1	Tc1	Simple_repeat	0	1	131	145	0.956673
h3k4me3_kidney	0	hsa_tc1	Human	rRNA	0	0	42	146	0
h3k4me3_kidney	0	hsa_tc1	Tc1	rRNA	0	0	131	146	0
h3k4me3_kidney	0	hsa_tc1	Human	snRNA	0	0	42	146	0
h3k4me3_kidney	0	hsa_tc1	Tc1	snRNA	0	0	131	146	0
h3k4me3_kidney	0	hsa_tc1	Human	Repeats	6	12	36	134	0.378882
h3k4me3_kidney	0	hsa_tc1	Tc1	Repeats	52	12	79	134	1.34204e-09
h3k4me3_kidney	0	tc1_hsa	Human	DNA	0	1	38	146	0.464671
h3k4me3_kidney	0	tc1_hsa	Tc1	DNA	0	1	133	146	0.960001
h3k4me3_kidney	0	tc1_hsa	Human	LINE	0	1	38	146	0.464671
h3k4me3_kidney	0	tc1_hsa	Tc1	LINE	11	1	122	146	0.00456549
h3k4me3_kidney	0	tc1_hsa	Human	LTR	2	4	36	143	0.783411
h3k4me3_kidney	0	tc1_hsa	Tc1	LTR	27	4	106	143	7.09243e-06
h3k4me3_kidney	0	tc1_hsa	Human	Low_complexity	2	6	36	141	0.898023
h3k4me3_kidney	0	tc1_hsa	Tc1	Low_complexity	2	6	131	141	0.350393
h3k4me3_kidney	0	tc1_hsa	Human	Other	0	0	38	147	0
h3k4me3_kidney	0	tc1_hsa	Tc1	Other	6	0	127	147	0.028523
h3k4me3_kidney	0	tc1_hsa	Human	SINE	3	1	35	146	0.0357253
h3k4me3_kidney	0	tc1_hsa	Tc1	SINE	3	1	130	146	0.54512
h3k4me3_kidney	0	tc1_hsa	Human	Satellite	0	0	38	147	0
h3k4me3_kidney	0	tc1_hsa	Tc1	Satellite	4	0	129	147	0.106621
h3k4me3_kidney	0	tc1_hsa	Human	Simple_repeat	0	1	38	146	0.464671
h3k4me3_kidney	0	tc1_hsa	Tc1	Simple_repeat	0	1	133	146	0.960001
h3k4me3_kidney	0	tc1_hsa	Human	rRNA	0	0	38	147	0
h3k4me3_kidney	0	tc1_hsa	Tc1	rRNA	0	0	133	147	0
h3k4me3_kidney	0	tc1_hsa	Human	snRNA	0	0	38	147	0
h3k4me3_kidney	0	tc1_hsa	Tc1	snRNA	0	0	133	147	0
h3k4me3_kidney	0	tc1_hsa	Human	Repeats	7	14	31	133	0.209711
h3k4me3_kidney	0	tc1_hsa	Tc1	Repeats	53	14	80	133	6.66172e-09
h3k4me3_liver	200	hsa_tc1	Human	DNA	1	3	50	212	0.732654
h3k4me3_liver	200	hsa_tc1	Tc1	DNA	0	3	116	212	0.502704
h3k4me3_liver	200	hsa_tc1	Human	LINE	2	5	49	210	0.877898
h3k4me3_liver	200	hsa_tc1	Tc1	LINE	12	5	104	210	0.0038202
h3k4me3_liver	200	hsa_tc1	Human	LTR	4	14	47	201	0.975824
h3k4me3_liver	200	hsa_tc1	Tc1	LTR	19	14	97	201	0.00765947
h3k4me3_liver	200	hsa_tc1	Human	Low_complexity	0	10	51	205	0.245831
h3k4me3_liver	200	hsa_tc1	Tc1	Low_complexity	0	10	116	205	0.0431586
h3k4me3_liver	200	hsa_tc1	Human	Other	0	0	51	215	0
h3k4me3_liver	200	hsa_tc1	Tc1	Other	5	0	111	215	0.00945296
h3k4me3_liver	200	hsa_tc1	Human	SINE	7	9	44	206	0.0245495
h3k4me3_liver	200	hsa_tc1	Tc1	SINE	7	9	109	206	0.631568
h3k4me3_liver	200	hsa_tc1	Human	Satellite	0	0	51	215	0
h3k4me3_liver	200	hsa_tc1	Tc1	Satellite	3	0	113	215	0.0782401
h3k4me3_liver	200	hsa_tc1	Human	Simple_repeat	3	4	48	211	0.259891
h3k4me3_liver	200	hsa_tc1	Tc1	Simple_repeat	3	4	113	211	0.97009
h3k4me3_liver	200	hsa_tc1	Human	rRNA	0	0	51	215	0
h3k4me3_liver	200	hsa_tc1	Tc1	rRNA	0	0	116	215	0
h3k4me3_liver	200	hsa_tc1	Human	snRNA	0	0	51	215	0
h3k4me3_liver	200	hsa_tc1	Tc1	snRNA	0	0	116	215	0
h3k4me3_liver	200	hsa_tc1	Human	Repeats	16	41	35	174	0.0826983
h3k4me3_liver	200	hsa_tc1	Tc1	Repeats	49	41	67	174	1.12798e-05
h3k4me3_liver	200	tc1_hsa	Human	DNA	0	2	51	212	0.835836
h3k4me3_liver	200	tc1_hsa	Tc1	DNA	0	2	118	212	0.754717
h3k4me3_liver	200	tc1_hsa	Human	LINE	2	3	49	211	0.537994
h3k4me3_liver	200	tc1_hsa	Tc1	LINE	12	3	106	211	0.000660526
h3k4me3_liver	200	tc1_hsa	Human	LTR	6	12	45	202	0.20739
h3k4me3_liver	200	tc1_hsa	Tc1	LTR	22	12	96	202	0.000369554
h3k4me3_liver	200	tc1_hsa	Human	Low_complexity	2	12	49	202	0.892316
h3k4me3_liver	200	tc1_hsa	Tc1	Low_complexity	0	12	118	202	0.0207256
h3k4me3_liver	200	tc1_hsa	Human	Other	0	0	51	214	0
h3k4me3_liver	200	tc1_hsa	Tc1	Other	5	0	113	214	0.0103627
h3k4me3_liver	200	tc1_hsa	Human	SINE	7	8	44	206	0.014833
h3k4me3_liver	200	tc1_hsa	Tc1	SINE	6	8	112	206	0.764929
h3k4me3_liver	200	tc1_hsa	Human	Satellite	0	0	51	214	0
h3k4me3_liver	200	tc1_hsa	Tc1	Satellite	3	0	115	214	0.082338
h3k4me3_liver	200	tc1_hsa	Human	Simple_repeat	2	5	49	209	0.881948
h3k4me3_liver	200	tc1_hsa	Tc1	Simple_repeat	2	5	116	209	0.992328
h3k4me3_liver	200	tc1_hsa	Human	rRNA	0	0	51	214	0
h3k4me3_liver	200	tc1_hsa	Tc1	rRNA	0	0	118	214	0
h3k4me3_liver	200	tc1_hsa	Human	snRNA	0	0	51	214	0
h3k4me3_liver	200	tc1_hsa	Tc1	snRNA	0	0	118	214	0
h3k4me3_liver	200	tc1_hsa	Human	Repeats	17	41	34	173	0.0442655
h3k4me3_liver	200	tc1_hsa	Tc1	Repeats	50	41	68	173	1.03258e-05
h3k4me3_liver	150	hsa_tc1	Human	DNA	1	3	50	212	0.732654
h3k4me3_liver	150	hsa_tc1	Tc1	DNA	0	3	116	212	0.502704
h3k4me3_liver	150	hsa_tc1	Human	LINE	2	3	49	212	0.534692
h3k4me3_liver	150	hsa_tc1	Tc1	LINE	12	3	104	212	0.00054441
h3k4me3_liver	150	hsa_tc1	Human	LTR	4	14	47	201	0.975824
h3k4me3_liver	150	hsa_tc1	Tc1	LTR	18	14	98	201	0.0142729
h3k4me3_liver	150	hsa_tc1	Human	Low_complexity	0	9	51	206	0.291077
h3k4me3_liver	150	hsa_tc1	Tc1	Low_complexity	0	9	116	206	0.0601078
h3k4me3_liver	150	hsa_tc1	Human	Other	0	0	51	215	0
h3k4me3_liver	150	hsa_tc1	Tc1	Other	5	0	111	215	0.00945296
h3k4me3_liver	150	hsa_tc1	Human	SINE	6	8	45	207	0.0495235
h3k4me3_liver	150	hsa_tc1	Tc1	SINE	7	8	109	207	0.491096
h3k4me3_liver	150	hsa_tc1	Human	Satellite	0	0	51	215	0
h3k4me3_liver	150	hsa_tc1	Tc1	Satellite	3	0	113	215	0.0782401
h3k4me3_liver	150	hsa_tc1	Human	Simple_repeat	2	4	49	211	0.713814
h3k4me3_liver	150	hsa_tc1	Tc1	Simple_repeat	2	4	114	211	0.731551
h3k4me3_liver	150	hsa_tc1	Human	rRNA	0	0	51	215	0
h3k4me3_liver	150	hsa_tc1	Tc1	rRNA	0	0	116	215	0
h3k4me3_liver	150	hsa_tc1	Human	snRNA	0	0	51	215	0
h3k4me3_liver	150	hsa_tc1	Tc1	snRNA	0	0	116	215	0
h3k4me3_liver	150	hsa_tc1	Human	Repeats	15	38	36	177	0.0907097
h3k4me3_liver	150	hsa_tc1	Tc1	Repeats	47	38	69	177	1.04868e-05
h3k4me3_liver	150	tc1_hsa	Human	DNA	0	2	51	212	0.835836
h3k4me3_liver	150	tc1_hsa	Tc1	DNA	0	2	118	212	0.754717
h3k4me3_liver	150	tc1_hsa	Human	LINE	2	2	49	212	0.350731
h3k4me3_liver	150	tc1_hsa	Tc1	LINE	12	2	106	212	0.000197479
h3k4me3_liver	150	tc1_hsa	Human	LTR	6	12	45	202	0.20739
h3k4me3_liver	150	tc1_hsa	Tc1	LTR	21	12	97	202	0.000775489
h3k4me3_liver	150	tc1_hsa	Human	Low_complexity	2	11	49	203	0.998914
h3k4me3_liver	150	tc1_hsa	Tc1	Low_complexity	0	11	118	203	0.0289378
h3k4me3_liver	150	tc1_hsa	Human	Other	0	0	51	214	0
h3k4me3_liver	150	tc1_hsa	Tc1	Other	5	0	113	214	0.0103627
h3k4me3_liver	150	tc1_hsa	Human	SINE	5	8	46	206	0.149434
h3k4me3_liver	150	tc1_hsa	Tc1	SINE	6	8	112	206	0.764929
h3k4me3_liver	150	tc1_hsa	Human	Satellite	0	0	51	214	0
h3k4me3_liver	150	tc1_hsa	Tc1	Satellite	3	0	115	214	0.082338
h3k4me3_liver	150	tc1_hsa	Human	Simple_repeat	1	5	50	209	0.71759
h3k4me3_liver	150	tc1_hsa	Tc1	Simple_repeat	1	5	117	209	0.586134
h3k4me3_liver	150	tc1_hsa	Human	rRNA	0	0	51	214	0
h3k4me3_liver	150	tc1_hsa	Tc1	rRNA	0	0	118	214	0
h3k4me3_liver	150	tc1_hsa	Human	snRNA	0	0	51	214	0
h3k4me3_liver	150	tc1_hsa	Tc1	snRNA	0	0	118	214	0
h3k4me3_liver	150	tc1_hsa	Human	Repeats	16	39	35	175	0.0589584
h3k4me3_liver	150	tc1_hsa	Tc1	Repeats	48	39	70	175	1.54119e-05
h3k4me3_liver	50	hsa_tc1	Human	DNA	1	3	50	212	0.732654
h3k4me3_liver	50	hsa_tc1	Tc1	DNA	0	3	116	212	0.502704
h3k4me3_liver	50	hsa_tc1	Human	LINE	2	2	49	213	0.348147
h3k4me3_liver	50	hsa_tc1	Tc1	LINE	11	2	105	213	0.000423014
h3k4me3_liver	50	hsa_tc1	Human	LTR	4	13	47	202	0.878231
h3k4me3_liver	50	hsa_tc1	Tc1	LTR	18	13	98	202	0.00869166
h3k4me3_liver	50	hsa_tc1	Human	Low_complexity	0	5	51	210	0.598884
h3k4me3_liver	50	hsa_tc1	Tc1	Low_complexity	0	5	116	210	0.236904
h3k4me3_liver	50	hsa_tc1	Human	Other	0	0	51	215	0
h3k4me3_liver	50	hsa_tc1	Tc1	Other	5	0	111	215	0.00945296
h3k4me3_liver	50	hsa_tc1	Human	SINE	5	5	46	210	0.0344454
h3k4me3_liver	50	hsa_tc1	Tc1	SINE	6	5	110	210	0.290381
h3k4me3_liver	50	hsa_tc1	Human	Satellite	0	0	51	215	0
h3k4me3_liver	50	hsa_tc1	Tc1	Satellite	3	0	113	215	0.0782401
h3k4me3_liver	50	hsa_tc1	Human	Simple_repeat	1	1	50	214	0.833569
h3k4me3_liver	50	hsa_tc1	Tc1	Simple_repeat	2	1	114	214	0.585496
h3k4me3_liver	50	hsa_tc1	Human	rRNA	0	0	51	215	0
h3k4me3_liver	50	hsa_tc1	Tc1	rRNA	0	0	116	215	0
h3k4me3_liver	50	hsa_tc1	Human	snRNA	0	0	51	215	0
h3k4me3_liver	50	hsa_tc1	Tc1	snRNA	0	0	116	215	0
h3k4me3_liver	50	hsa_tc1	Human	Repeats	13	28	38	187	0.0453818
h3k4me3_liver	50	hsa_tc1	Tc1	Repeats	45	28	71	187	1.47053e-07
h3k4me3_liver	50	tc1_hsa	Human	DNA	0	2	51	212	0.835836
h3k4me3_liver	50	tc1_hsa	Tc1	DNA	0	2	118	212	0.754717
h3k4me3_liver	50	tc1_hsa	Human	LINE	2	2	49	212	0.350731
h3k4me3_liver	50	tc1_hsa	Tc1	LINE	11	2	107	212	0.000509649
h3k4me3_liver	50	tc1_hsa	Human	LTR	6	11	45	203	0.156454
h3k4me3_liver	50	tc1_hsa	Tc1	LTR	20	11	98	203	0.000829852
h3k4me3_liver	50	tc1_hsa	Human	Low_complexity	2	5	49	209	0.881948
h3k4me3_liver	50	tc1_hsa	Tc1	Low_complexity	0	5	118	209	0.229231
h3k4me3_liver	50	tc1_hsa	Human	Other	0	0	51	214	0
h3k4me3_liver	50	tc1_hsa	Tc1	Other	5	0	113	214	0.0103627
h3k4me3_liver	50	tc1_hsa	Human	SINE	5	6	46	208	0.0626566
h3k4me3_liver	50	tc1_hsa	Tc1	SINE	6	6	112	208	0.448064
h3k4me3_liver	50	tc1_hsa	Human	Satellite	0	0	51	214	0
h3k4me3_liver	50	tc1_hsa	Tc1	Satellite	3	0	115	214	0.082338
h3k4me3_liver	50	tc1_hsa	Human	Simple_repeat	0	3	51	211	0.909286
h3k4me3_liver	50	tc1_hsa	Tc1	Simple_repeat	1	3	117	211	0.934404
h3k4me3_liver	50	tc1_hsa	Human	rRNA	0	0	51	214	0
h3k4me3_liver	50	tc1_hsa	Tc1	rRNA	0	0	118	214	0
h3k4me3_liver	50	tc1_hsa	Human	snRNA	0	0	51	214	0
h3k4me3_liver	50	tc1_hsa	Tc1	snRNA	0	0	118	214	0
h3k4me3_liver	50	tc1_hsa	Human	Repeats	15	28	36	186	0.00852073
h3k4me3_liver	50	tc1_hsa	Tc1	Repeats	46	28	72	186	1.22709e-07
h3k4me3_liver	0	hsa_tc1	Human	DNA	1	2	50	213	0.911696
h3k4me3_liver	0	hsa_tc1	Tc1	DNA	0	2	116	213	0.765201
h3k4me3_liver	0	hsa_tc1	Human	LINE	2	1	49	214	0.172549
h3k4me3_liver	0	hsa_tc1	Tc1	LINE	11	1	105	214	0.000104681
h3k4me3_liver	0	hsa_tc1	Human	LTR	4	10	47	205	0.569339
h3k4me3_liver	0	hsa_tc1	Tc1	LTR	18	10	98	205	0.00146011
h3k4me3_liver	0	hsa_tc1	Human	Low_complexity	0	2	51	213	0.833569
h3k4me3_liver	0	hsa_tc1	Tc1	Low_complexity	0	2	116	213	0.765201
h3k4me3_liver	0	hsa_tc1	Human	Other	0	0	51	215	0
h3k4me3_liver	0	hsa_tc1	Tc1	Other	5	0	111	215	0.00945296
h3k4me3_liver	0	hsa_tc1	Human	SINE	5	4	46	211	0.0168466
h3k4me3_liver	0	hsa_tc1	Tc1	SINE	6	4	110	211	0.179262
h3k4me3_liver	0	hsa_tc1	Human	Satellite	0	0	51	215	0
h3k4me3_liver	0	hsa_tc1	Tc1	Satellite	3	0	113	215	0.0782401
h3k4me3_liver	0	hsa_tc1	Human	Simple_repeat	0	1	51	214	0.43271
h3k4me3_liver	0	hsa_tc1	Tc1	Simple_repeat	1	1	115	214	0.765201
h3k4me3_liver	0	hsa_tc1	Human	rRNA	0	0	51	215	0
h3k4me3_liver	0	hsa_tc1	Tc1	rRNA	0	0	116	215	0
h3k4me3_liver	0	hsa_tc1	Human	snRNA	0	0	51	215	0
h3k4me3_liver	0	hsa_tc1	Tc1	snRNA	0	0	116	215	0
h3k4me3_liver	0	hsa_tc1	Human	Repeats	12	20	39	195	0.0102143
h3k4me3_liver	0	hsa_tc1	Tc1	Repeats	44	20	72	195	7.91736e-10
h3k4me3_liver	0	tc1_hsa	Human	DNA	0	1	51	213	0.434448
h3k4me3_liver	0	tc1_hsa	Tc1	DNA	0	1	118	213	0.762259
h3k4me3_liver	0	tc1_hsa	Human	LINE	2	1	49	213	0.174167
h3k4me3_liver	0	tc1_hsa	Tc1	LINE	11	1	107	213	0.000128019
h3k4me3_liver	0	tc1_hsa	Human	LTR	5	8	46	206	0.149434
h3k4me3_liver	0	tc1_hsa	Tc1	LTR	20	8	98	206	8.15791e-05
h3k4me3_liver	0	tc1_hsa	Human	Low_complexity	2	4	49	210	0.71759
h3k4me3_liver	0	tc1_hsa	Tc1	Low_complexity	0	4	118	210	0.33271
h3k4me3_liver	0	tc1_hsa	Human	Other	0	0	51	214	0
h3k4me3_liver	0	tc1_hsa	Tc1	Other	5	0	113	214	0.0103627
h3k4me3_liver	0	tc1_hsa	Human	SINE	5	6	46	208	0.0626566
h3k4me3_liver	0	tc1_hsa	Tc1	SINE	6	6	112	208	0.448064
h3k4me3_liver	0	tc1_hsa	Human	Satellite	0	0	51	214	0
h3k4me3_liver	0	tc1_hsa	Tc1	Satellite	3	0	115	214	0.082338
h3k4me3_liver	0	tc1_hsa	Human	Simple_repeat	0	3	51	211	0.909286
h3k4me3_liver	0	tc1_hsa	Tc1	Simple_repeat	0	3	118	211	0.492617
h3k4me3_liver	0	tc1_hsa	Human	rRNA	0	0	51	214	0
h3k4me3_liver	0	tc1_hsa	Tc1	rRNA	0	0	118	214	0
h3k4me3_liver	0	tc1_hsa	Human	snRNA	0	0	51	214	0
h3k4me3_liver	0	tc1_hsa	Tc1	snRNA	0	0	118	214	0
h3k4me3_liver	0	tc1_hsa	Human	Repeats	14	23	37	191	0.00413087
h3k4me3_liver	0	tc1_hsa	Tc1	Repeats	45	23	73	191	7.6248e-09
h3k4me3_testes	200	hsa_tc1	Human	DNA	4	10	158	722	0.500614
h3k4me3_testes	200	hsa_tc1	Tc1	DNA	6	10	253	722	0.449486
h3k4me3_testes	200	hsa_tc1	Human	LINE	15	39	147	693	0.0857291
h3k4me3_testes	200	hsa_tc1	Tc1	LINE	28	39	231	693	0.00402054
h3k4me3_testes	200	hsa_tc1	Human	LTR	33	80	129	652	0.00167994
h3k4me3_testes	200	hsa_tc1	Tc1	LTR	34	80	225	652	0.401058
h3k4me3_testes	200	hsa_tc1	Human	Low_complexity	5	18	157	714	0.855429
h3k4me3_testes	200	hsa_tc1	Tc1	Low_complexity	2	18	257	714	0.160892
h3k4me3_testes	200	hsa_tc1	Human	Other	0	3	162	729	0.947778
h3k4me3_testes	200	hsa_tc1	Tc1	Other	9	3	250	729	0.000391674
h3k4me3_testes	200	hsa_tc1	Human	SINE	37	195	125	537	0.368496
h3k4me3_testes	200	hsa_tc1	Tc1	SINE	25	195	234	537	2.59906e-08
h3k4me3_testes	200	hsa_tc1	Human	Satellite	0	3	162	729	0.947778
h3k4me3_testes	200	hsa_tc1	Tc1	Satellite	2	3	257	729	0.843682
h3k4me3_testes	200	hsa_tc1	Human	Simple_repeat	0	13	162	719	0.178305
h3k4me3_testes	200	hsa_tc1	Tc1	Simple_repeat	3	13	256	719	0.695785
h3k4me3_testes	200	hsa_tc1	Human	rRNA	0	0	162	732	0
h3k4me3_testes	200	hsa_tc1	Tc1	rRNA	0	0	259	732	0
h3k4me3_testes	200	hsa_tc1	Human	scRNA	1	0	161	732	0.407622
h3k4me3_testes	200	hsa_tc1	Tc1	scRNA	0	0	259	732	0
h3k4me3_testes	200	hsa_tc1	Human	snRNA	0	0	162	732	0
h3k4me3_testes	200	hsa_tc1	Tc1	snRNA	0	0	259	732	0
h3k4me3_testes	200	hsa_tc1	Human	srpRNA	0	0	162	732	0
h3k4me3_testes	200	hsa_tc1	Tc1	srpRNA	0	0	259	732	0
h3k4me3_testes	200	hsa_tc1	Human	tRNA	0	0	162	732	0
h3k4me3_testes	200	hsa_tc1	Tc1	tRNA	0	0	259	732	0
h3k4me3_testes	200	hsa_tc1	Human	Repeats	90	331	72	401	0.0215555
h3k4me3_testes	200	hsa_tc1	Tc1	Repeats	102	331	157	401	0.120036
h3k4me3_testes	200	tc1_hsa	Human	DNA	5	8	150	742	0.0918287
h3k4me3_testes	200	tc1_hsa	Tc1	DNA	6	8	238	742	0.196879
h3k4me3_testes	200	tc1_hsa	Human	LINE	7	36	148	714	0.95523
h3k4me3_testes	200	tc1_hsa	Tc1	LINE	27	36	217	714	0.000843762
h3k4me3_testes	200	tc1_hsa	Human	LTR	26	79	129	671	0.0383692
h3k4me3_testes	200	tc1_hsa	Tc1	LTR	32	79	212	671	0.319697
h3k4me3_testes	200	tc1_hsa	Human	Low_complexity	5	16	150	734	0.596532
h3k4me3_testes	200	tc1_hsa	Tc1	Low_complexity	2	16	242	734	0.288977
h3k4me3_testes	200	tc1_hsa	Human	Other	0	3	155	747	0.983085
h3k4me3_testes	200	tc1_hsa	Tc1	Other	9	3	235	747	0.000178009
h3k4me3_testes	200	tc1_hsa	Human	SINE	49	214	106	536	0.501869
h3k4me3_testes	200	tc1_hsa	Tc1	SINE	17	214	227	536	7.86504e-12
h3k4me3_testes	200	tc1_hsa	Human	Satellite	0	2	155	748	0.767338
h3k4me3_testes	200	tc1_hsa	Tc1	Satellite	2	2	242	748	0.546407
h3k4me3_testes	200	tc1_hsa	Human	Simple_repeat	1	15	154	735	0.406295
h3k4me3_testes	200	tc1_hsa	Tc1	Simple_repeat	3	15	241	735	0.611688
h3k4me3_testes	200	tc1_hsa	Human	rRNA	0	0	155	750	0
h3k4me3_testes	200	tc1_hsa	Tc1	rRNA	0	0	244	750	0
h3k4me3_testes	200	tc1_hsa	Human	scRNA	1	0	154	750	0.382645
h3k4me3_testes	200	tc1_hsa	Tc1	scRNA	0	0	244	750	0
h3k4me3_testes	200	tc1_hsa	Human	snRNA	0	0	155	750	0
h3k4me3_testes	200	tc1_hsa	Tc1	snRNA	0	0	244	750	0
h3k4me3_testes	200	tc1_hsa	Human	srpRNA	0	0	155	750	0
h3k4me3_testes	200	tc1_hsa	Tc1	srpRNA	0	0	244	750	0
h3k4me3_testes	200	tc1_hsa	Human	tRNA	0	0	155	750	0
h3k4me3_testes	200	tc1_hsa	Tc1	tRNA	0	0	244	750	0
h3k4me3_testes	200	tc1_hsa	Human	Repeats	90	342	65	408	0.00614456
h3k4me3_testes	200	tc1_hsa	Tc1	Repeats	92	342	152	408	0.0370135
h3k4me3_testes	150	hsa_tc1	Human	DNA	3	9	159	723	0.805994
h3k4me3_testes	150	hsa_tc1	Tc1	DNA	5	9	254	723	0.606372
h3k4me3_testes	150	hsa_tc1	Human	LINE	13	37	149	695	0.193702
h3k4me3_testes	150	hsa_tc1	Tc1	LINE	26	37	233	695	0.00742414
h3k4me3_testes	150	hsa_tc1	Human	LTR	33	76	129	656	0.000717064
h3k4me3_testes	150	hsa_tc1	Tc1	LTR	34	76	225	656	0.274162
h3k4me3_testes	150	hsa_tc1	Human	Low_complexity	5	14	157	718	0.524538
h3k4me3_testes	150	hsa_tc1	Tc1	Low_complexity	2	14	257	718	0.334715
h3k4me3_testes	150	hsa_tc1	Human	Other	0	3	162	729	0.947778
h3k4me3_testes	150	hsa_tc1	Tc1	Other	9	3	250	729	0.000391674
h3k4me3_testes	150	hsa_tc1	Human	SINE	36	190	126	542	0.373669
h3k4me3_testes	150	hsa_tc1	Tc1	SINE	24	190	235	542	3.34512e-08
h3k4me3_testes	150	hsa_tc1	Human	Satellite	0	3	162	729	0.947778
h3k4me3_testes	150	hsa_tc1	Tc1	Satellite	2	3	257	729	0.843682
h3k4me3_testes	150	hsa_tc1	Human	Simple_repeat	0	13	162	719	0.178305
h3k4me3_testes	150	hsa_tc1	Tc1	Simple_repeat	2	13	257	719	0.400334
h3k4me3_testes	150	hsa_tc1	Human	rRNA	0	0	162	732	0
h3k4me3_testes	150	hsa_tc1	Tc1	rRNA	0	0	259	732	0
h3k4me3_testes	150	hsa_tc1	Human	scRNA	1	0	161	732	0.407622
h3k4me3_testes	150	hsa_tc1	Tc1	scRNA	0	0	259	732	0
h3k4me3_testes	150	hsa_tc1	Human	snRNA	0	0	162	732	0
h3k4me3_testes	150	hsa_tc1	Tc1	snRNA	0	0	259	732	0
h3k4me3_testes	150	hsa_tc1	Human	srpRNA	0	0	162	732	0
h3k4me3_testes	150	hsa_tc1	Tc1	srpRNA	0	0	259	732	0
h3k4me3_testes	150	hsa_tc1	Human	tRNA	0	0	162	732	0
h3k4me3_testes	150	hsa_tc1	Tc1	tRNA	0	0	259	732	0
h3k4me3_testes	150	hsa_tc1	Human	Repeats	89	322	73	410	0.0145586
h3k4me3_testes	150	hsa_tc1	Tc1	Repeats	99	322	160	410	0.123557
h3k4me3_testes	150	tc1_hsa	Human	DNA	4	7	151	743	0.193175
h3k4me3_testes	150	tc1_hsa	Tc1	DNA	5	7	239	743	0.294207
h3k4me3_testes	150	tc1_hsa	Human	LINE	6	35	149	715	0.8247
h3k4me3_testes	150	tc1_hsa	Tc1	LINE	25	35	219	715	0.00249513
h3k4me3_testes	150	tc1_hsa	Human	LTR	26	74	129	676	0.0184512
h3k4me3_testes	150	tc1_hsa	Tc1	LTR	32	74	212	676	0.190712
h3k4me3_testes	150	tc1_hsa	Human	Low_complexity	5	14	150	736	0.443233
h3k4me3_testes	150	tc1_hsa	Tc1	Low_complexity	2	14	242	736	0.403139
h3k4me3_testes	150	tc1_hsa	Human	Other	0	3	155	747	0.983085
h3k4me3_testes	150	tc1_hsa	Tc1	Other	9	3	235	747	0.000178009
h3k4me3_testes	150	tc1_hsa	Human	SINE	49	210	106	540	0.418885
h3k4me3_testes	150	tc1_hsa	Tc1	SINE	16	210	228	540	7.19562e-12
h3k4me3_testes	150	tc1_hsa	Human	Satellite	0	2	155	748	0.767338
h3k4me3_testes	150	tc1_hsa	Tc1	Satellite	2	2	242	748	0.546407
h3k4me3_testes	150	tc1_hsa	Human	Simple_repeat	1	15	154	735	0.406295
h3k4me3_testes	150	tc1_hsa	Tc1	Simple_repeat	2	15	242	735	0.341596
h3k4me3_testes	150	tc1_hsa	Human	rRNA	0	0	155	750	0
h3k4me3_testes	150	tc1_hsa	Tc1	rRNA	0	0	244	750	0
h3k4me3_testes	150	tc1_hsa	Human	scRNA	1	0	154	750	0.382645
h3k4me3_testes	150	tc1_hsa	Tc1	scRNA	0	0	244	750	0
h3k4me3_testes	150	tc1_hsa	Human	snRNA	0	0	155	750	0
h3k4me3_testes	150	tc1_hsa	Tc1	snRNA	0	0	244	750	0
h3k4me3_testes	150	tc1_hsa	Human	srpRNA	0	0	155	750	0
h3k4me3_testes	150	tc1_hsa	Tc1	srpRNA	0	0	244	750	0
h3k4me3_testes	150	tc1_hsa	Human	tRNA	0	0	155	750	0
h3k4me3_testes	150	tc1_hsa	Tc1	tRNA	0	0	244	750	0
h3k4me3_testes	150	tc1_hsa	Human	Repeats	90	335	65	415	0.00313505
h3k4me3_testes	150	tc1_hsa	Tc1	Repeats	89	335	155	415	0.0298007
h3k4me3_testes	50	hsa_tc1	Human	DNA	3	7	159	725	0.570074
h3k4me3_testes	50	hsa_tc1	Tc1	DNA	5	7	254	725	0.367323
h3k4me3_testes	50	hsa_tc1	Human	LINE	11	34	151	698	0.351583
h3k4me3_testes	50	hsa_tc1	Tc1	LINE	24	34	235	698	0.0101933
h3k4me3_testes	50	hsa_tc1	Human	LTR	30	72	132	660	0.0026233
h3k4me3_testes	50	hsa_tc1	Tc1	LTR	32	72	227	660	0.308233
h3k4me3_testes	50	hsa_tc1	Human	Low_complexity	4	8	158	724	0.317256
h3k4me3_testes	50	hsa_tc1	Tc1	Low_complexity	1	8	258	724	0.516039
h3k4me3_testes	50	hsa_tc1	Human	Other	0	3	162	729	0.947778
h3k4me3_testes	50	hsa_tc1	Tc1	Other	9	3	250	729	0.000391674
h3k4me3_testes	50	hsa_tc1	Human	SINE	33	170	129	562	0.495945
h3k4me3_testes	50	hsa_tc1	Tc1	SINE	23	170	236	562	8.71822e-07
h3k4me3_testes	50	hsa_tc1	Human	Satellite	0	3	162	729	0.947778
h3k4me3_testes	50	hsa_tc1	Tc1	Satellite	2	3	257	729	0.843682
h3k4me3_testes	50	hsa_tc1	Human	Simple_repeat	0	6	162	726	0.532299
h3k4me3_testes	50	hsa_tc1	Tc1	Simple_repeat	2	6	257	726	0.740948
h3k4me3_testes	50	hsa_tc1	Human	rRNA	0	0	162	732	0
h3k4me3_testes	50	hsa_tc1	Tc1	rRNA	0	0	259	732	0
h3k4me3_testes	50	hsa_tc1	Human	scRNA	1	0	161	732	0.407622
h3k4me3_testes	50	hsa_tc1	Tc1	scRNA	0	0	259	732	0
h3k4me3_testes	50	hsa_tc1	Human	snRNA	0	0	162	732	0
h3k4me3_testes	50	hsa_tc1	Tc1	snRNA	0	0	259	732	0
h3k4me3_testes	50	hsa_tc1	Human	srpRNA	0	0	162	732	0
h3k4me3_testes	50	hsa_tc1	Tc1	srpRNA	0	0	259	732	0
h3k4me3_testes	50	hsa_tc1	Human	tRNA	0	0	162	732	0
h3k4me3_testes	50	hsa_tc1	Tc1	tRNA	0	0	259	732	0
h3k4me3_testes	50	hsa_tc1	Human	Repeats	82	297	80	435	0.0242691
h3k4me3_testes	50	hsa_tc1	Tc1	Repeats	96	297	163	435	0.358613
h3k4me3_testes	50	tc1_hsa	Human	DNA	4	5	151	745	0.0815852
h3k4me3_testes	50	tc1_hsa	Tc1	DNA	5	5	239	745	0.130928
h3k4me3_testes	50	tc1_hsa	Human	LINE	6	32	149	718	0.997091
h3k4me3_testes	50	tc1_hsa	Tc1	LINE	23	32	221	718	0.00372084
h3k4me3_testes	50	tc1_hsa	Human	LTR	25	68	130	682	0.0127474
h3k4me3_testes	50	tc1_hsa	Tc1	LTR	30	68	214	682	0.178369
h3k4me3_testes	50	tc1_hsa	Human	Low_complexity	3	6	152	744	0.394015
h3k4me3_testes	50	tc1_hsa	Tc1	Low_complexity	1	6	243	744	0.847424
h3k4me3_testes	50	tc1_hsa	Human	Other	0	3	155	747	0.983085
h3k4me3_testes	50	tc1_hsa	Tc1	Other	9	3	235	747	0.000178009
h3k4me3_testes	50	tc1_hsa	Human	SINE	47	193	108	557	0.280884
h3k4me3_testes	50	tc1_hsa	Tc1	SINE	15	193	229	557	1.17541e-10
h3k4me3_testes	50	tc1_hsa	Human	Satellite	0	2	155	748	0.767338
h3k4me3_testes	50	tc1_hsa	Tc1	Satellite	2	2	242	748	0.546407
h3k4me3_testes	50	tc1_hsa	Human	Simple_repeat	1	9	154	741	0.857518
h3k4me3_testes	50	tc1_hsa	Tc1	Simple_repeat	2	9	242	741	0.887837
h3k4me3_testes	50	tc1_hsa	Human	rRNA	0	0	155	750	0
h3k4me3_testes	50	tc1_hsa	Tc1	rRNA	0	0	244	750	0
h3k4me3_testes	50	tc1_hsa	Human	scRNA	1	0	154	750	0.382645
h3k4me3_testes	50	tc1_hsa	Tc1	scRNA	0	0	244	750	0
h3k4me3_testes	50	tc1_hsa	Human	snRNA	0	0	155	750	0
h3k4me3_testes	50	tc1_hsa	Tc1	snRNA	0	0	244	750	0
h3k4me3_testes	50	tc1_hsa	Human	srpRNA	0	0	155	750	0
h3k4me3_testes	50	tc1_hsa	Tc1	srpRNA	0	0	244	750	0
h3k4me3_testes	50	tc1_hsa	Human	tRNA	0	0	155	750	0
h3k4me3_testes	50	tc1_hsa	Tc1	tRNA	0	0	244	750	0
h3k4me3_testes	50	tc1_hsa	Human	Repeats	86	311	69	439	0.00185442
h3k4me3_testes	50	tc1_hsa	Tc1	Repeats	86	311	158	439	0.0993245
h3k4me3_testes	0	hsa_tc1	Human	DNA	3	6	159	726	0.449689
h3k4me3_testes	0	hsa_tc1	Tc1	DNA	5	6	254	726	0.262093
h3k4me3_testes	0	hsa_tc1	Human	LINE	11	32	151	700	0.271819
h3k4me3_testes	0	hsa_tc1	Tc1	LINE	22	32	237	700	0.0186271
h3k4me3_testes	0	hsa_tc1	Human	LTR	28	68	134	664	0.00460155
h3k4me3_testes	0	hsa_tc1	Tc1	LTR	32	68	227	664	0.197847
h3k4me3_testes	0	hsa_tc1	Human	Low_complexity	3	8	159	724	0.689823
h3k4me3_testes	0	hsa_tc1	Tc1	Low_complexity	1	8	258	724	0.516039
h3k4me3_testes	0	hsa_tc1	Human	Other	0	3	162	729	0.947778
h3k4me3_testes	0	hsa_tc1	Tc1	Other	9	3	250	729	0.000391674
h3k4me3_testes	0	hsa_tc1	Human	SINE	31	157	131	575	0.584405
h3k4me3_testes	0	hsa_tc1	Tc1	SINE	23	157	236	575	1.01026e-05
h3k4me3_testes	0	hsa_tc1	Human	Satellite	0	3	162	729	0.947778
h3k4me3_testes	0	hsa_tc1	Tc1	Satellite	2	3	257	729	0.843682
h3k4me3_testes	0	hsa_tc1	Human	Simple_repeat	0	3	162	729	0.947778
h3k4me3_testes	0	hsa_tc1	Tc1	Simple_repeat	1	3	258	729	0.604202
h3k4me3_testes	0	hsa_tc1	Human	rRNA	0	0	162	732	0
h3k4me3_testes	0	hsa_tc1	Tc1	rRNA	0	0	259	732	0
h3k4me3_testes	0	hsa_tc1	Human	scRNA	1	0	161	732	0.407622
h3k4me3_testes	0	hsa_tc1	Tc1	scRNA	0	0	259	732	0
h3k4me3_testes	0	hsa_tc1	Human	snRNA	0	0	162	732	0
h3k4me3_testes	0	hsa_tc1	Tc1	snRNA	0	0	259	732	0
h3k4me3_testes	0	hsa_tc1	Human	srpRNA	0	0	162	732	0
h3k4me3_testes	0	hsa_tc1	Tc1	srpRNA	0	0	259	732	0
h3k4me3_testes	0	hsa_tc1	Human	tRNA	0	0	162	732	0
h3k4me3_testes	0	hsa_tc1	Tc1	tRNA	0	0	259	732	0
h3k4me3_testes	0	hsa_tc1	Human	Repeats	77	280	85	452	0.0363037
h3k4me3_testes	0	hsa_tc1	Tc1	Repeats	95	280	164	452	0.708601
h3k4me3_testes	0	tc1_hsa	Human	DNA	4	5	151	745	0.0815852
h3k4me3_testes	0	tc1_hsa	Tc1	DNA	5	5	239	745	0.130928
h3k4me3_testes	0	tc1_hsa	Human	LINE	6	30	149	720	0.880054
h3k4me3_testes	0	tc1_hsa	Tc1	LINE	22	30	222	720	0.00383512
h3k4me3_testes	0	tc1_hsa	Human	LTR	23	63	132	687	0.0193867
h3k4me3_testes	0	tc1_hsa	Tc1	LTR	30	63	214	687	0.0913587
h3k4me3_testes	0	tc1_hsa	Human	Low_complexity	2	6	153	744	0.902595
h3k4me3_testes	0	tc1_hsa	Tc1	Low_complexity	1	6	243	744	0.847424
h3k4me3_testes	0	tc1_hsa	Human	Other	0	3	155	747	0.983085
h3k4me3_testes	0	tc1_hsa	Tc1	Other	9	3	235	747	0.000178009
h3k4me3_testes	0	tc1_hsa	Human	SINE	47	179	108	571	0.112178
h3k4me3_testes	0	tc1_hsa	Tc1	SINE	15	179	229	571	2.32643e-09
h3k4me3_testes	0	tc1_hsa	Human	Satellite	0	2	155	748	0.767338
h3k4me3_testes	0	tc1_hsa	Tc1	Satellite	2	2	242	748	0.546407
h3k4me3_testes	0	tc1_hsa	Human	Simple_repeat	1	5	154	745	0.607545
h3k4me3_testes	0	tc1_hsa	Tc1	Simple_repeat	1	5	243	745	0.979381
h3k4me3_testes	0	tc1_hsa	Human	rRNA	0	0	155	750	0
h3k4me3_testes	0	tc1_hsa	Tc1	rRNA	0	0	244	750	0
h3k4me3_testes	0	tc1_hsa	Human	scRNA	1	0	154	750	0.382645
h3k4me3_testes	0	tc1_hsa	Tc1	scRNA	0	0	244	750	0
h3k4me3_testes	0	tc1_hsa	Human	snRNA	0	0	155	750	0
h3k4me3_testes	0	tc1_hsa	Tc1	snRNA	0	0	244	750	0
h3k4me3_testes	0	tc1_hsa	Human	srpRNA	0	0	155	750	0
h3k4me3_testes	0	tc1_hsa	Tc1	srpRNA	0	0	244	750	0
h3k4me3_testes	0	tc1_hsa	Human	tRNA	0	0	155	750	0
h3k4me3_testes	0	tc1_hsa	Tc1	tRNA	0	0	244	750	0
h3k4me3_testes	0	tc1_hsa	Human	Repeats	84	293	71	457	0.000703692
h3k4me3_testes	0	tc1_hsa	Tc1	Repeats	85	293	159	457	0.26849
hnf4a	200	hsa_tc1	Human	DNA	7	9	128	333	0.265673
hnf4a	200	hsa_tc1	Tc1	DNA	3	9	114	333	0.767132
hnf4a	200	hsa_tc1	Human	LINE	16	29	119	313	0.336454
hnf4a	200	hsa_tc1	Tc1	LINE	7	29	110	313	0.504221
hnf4a	200	hsa_tc1	Human	LTR	18	33	117	309	0.313204
hnf4a	200	hsa_tc1	Tc1	LTR	20	33	97	309	0.0446976
hnf4a	200	hsa_tc1	Human	Low_complexity	1	4	134	338	0.93247
hnf4a	200	hsa_tc1	Tc1	Low_complexity	0	4	117	338	0.549333
hnf4a	200	hsa_tc1	Human	SINE	7	36	128	306	0.0974459
hnf4a	200	hsa_tc1	Tc1	SINE	24	36	93	306	0.0091283
hnf4a	200	hsa_tc1	Human	Satellite	0	0	135	342	0
hnf4a	200	hsa_tc1	Tc1	Satellite	2	0	115	342	0.107369
hnf4a	200	hsa_tc1	Human	Simple_repeat	1	8	134	334	0.434041
hnf4a	200	hsa_tc1	Tc1	Simple_repeat	9	8	108	334	0.018127
hnf4a	200	hsa_tc1	Human	Unknown	0	0	135	342	0
hnf4a	200	hsa_tc1	Tc1	Unknown	0	0	117	342	0
hnf4a	200	hsa_tc1	Human	Repeats	48	109	87	233	0.507197
hnf4a	200	hsa_tc1	Tc1	Repeats	60	109	57	233	0.000265757
hnf4a	200	tc1_hsa	Human	DNA	7	9	133	328	0.313722
hnf4a	200	tc1_hsa	Tc1	DNA	3	9	109	328	0.738672
hnf4a	200	tc1_hsa	Human	LINE	17	26	123	311	0.173185
hnf4a	200	tc1_hsa	Tc1	LINE	7	26	105	311	0.75976
hnf4a	200	tc1_hsa	Human	LTR	18	35	122	302	0.533864
hnf4a	200	tc1_hsa	Tc1	LTR	19	35	93	302	0.0916715
hnf4a	200	tc1_hsa	Human	Low_complexity	1	5	139	332	0.813832
hnf4a	200	tc1_hsa	Tc1	Low_complexity	0	5	112	332	0.437376
hnf4a	200	tc1_hsa	Human	SINE	7	33	133	304	0.124013
hnf4a	200	tc1_hsa	Tc1	SINE	23	33	89	304	0.00485945
hnf4a	200	tc1_hsa	Human	Satellite	0	0	140	337	0
hnf4a	200	tc1_hsa	Tc1	Satellite	2	0	110	337	0.101071
hnf4a	200	tc1_hsa	Human	Simple_repeat	1	6	139	331	0.642885
hnf4a	200	tc1_hsa	Tc1	Simple_repeat	10	6	102	331	0.00119023
hnf4a	200	tc1_hsa	Human	Unknown	0	0	140	337	0
hnf4a	200	tc1_hsa	Tc1	Unknown	0	0	112	337	0
hnf4a	200	tc1_hsa	Human	Repeats	49	109	91	228	0.649563
hnf4a	200	tc1_hsa	Tc1	Repeats	59	109	53	228	0.000183987
hnf4a	50	hsa_tc1	Human	DNA	5	7	130	335	0.473739
hnf4a	50	hsa_tc1	Tc1	DNA	1	7	116	335	0.65899
hnf4a	50	hsa_tc1	Human	LINE	13	23	122	319	0.373799
hnf4a	50	hsa_tc1	Tc1	LINE	4	23	113	319	0.278181
hnf4a	50	hsa_tc1	Human	LTR	15	31	120	311	0.610048
hnf4a	50	hsa_tc1	Tc1	LTR	17	31	100	311	0.135526
hnf4a	50	hsa_tc1	Human	Low_complexity	0	1	135	341	0.629673
hnf4a	50	hsa_tc1	Tc1	Low_complexity	0	1	117	341	0.573425
hnf4a	50	hsa_tc1	Human	SINE	6	17	129	325	0.996429
hnf4a	50	hsa_tc1	Tc1	SINE	22	17	95	325	9.00155e-06
hnf4a	50	hsa_tc1	Human	Satellite	0	0	135	342	0
hnf4a	50	hsa_tc1	Tc1	Satellite	2	0	115	342	0.107369
hnf4a	50	hsa_tc1	Human	Simple_repeat	1	1	134	341	0.917265
hnf4a	50	hsa_tc1	Tc1	Simple_repeat	8	1	109	341	5.78473e-05
hnf4a	50	hsa_tc1	Human	Unknown	0	0	135	342	0
hnf4a	50	hsa_tc1	Tc1	Unknown	0	0	117	342	0
hnf4a	50	hsa_tc1	Human	Repeats	39	79	96	263	0.22926
hnf4a	50	hsa_tc1	Tc1	Repeats	54	79	63	263	3.71162e-06
hnf4a	50	tc1_hsa	Human	DNA	5	7	135	330	0.530046
hnf4a	50	tc1_hsa	Tc1	DNA	1	7	111	330	0.682856
hnf4a	50	tc1_hsa	Human	LINE	14	23	126	314	0.320931
hnf4a	50	tc1_hsa	Tc1	LINE	4	23	108	314	0.305191
hnf4a	50	tc1_hsa	Human	LTR	15	30	125	307	0.656612
hnf4a	50	tc1_hsa	Tc1	LTR	18	30	94	307	0.0510766
hnf4a	50	tc1_hsa	Human	Low_complexity	0	2	140	335	0.892308
hnf4a	50	tc1_hsa	Tc1	Low_complexity	0	2	112	335	0.998545
hnf4a	50	tc1_hsa	Human	SINE	6	19	134	318	0.705517
hnf4a	50	tc1_hsa	Tc1	SINE	21	19	91	318	5.60895e-05
hnf4a	50	tc1_hsa	Human	Satellite	0	0	140	337	0
hnf4a	50	tc1_hsa	Tc1	Satellite	2	0	110	337	0.101071
hnf4a	50	tc1_hsa	Human	Simple_repeat	1	0	139	337	0.649861
hnf4a	50	tc1_hsa	Tc1	Simple_repeat	8	0	104	337	5.6703e-06
hnf4a	50	tc1_hsa	Human	Unknown	0	0	140	337	0
hnf4a	50	tc1_hsa	Tc1	Unknown	0	0	112	337	0
hnf4a	50	tc1_hsa	Human	Repeats	40	81	100	256	0.356941
hnf4a	50	tc1_hsa	Tc1	Repeats	54	81	58	256	2.4108e-06
hnf4a	0	hsa_tc1	Human	DNA	5	4	130	338	0.1446
hnf4a	0	hsa_tc1	Tc1	DNA	1	4	116	338	0.816023
hnf4a	0	hsa_tc1	Human	LINE	13	23	122	319	0.373799
hnf4a	0	hsa_tc1	Tc1	LINE	4	23	113	319	0.278181
hnf4a	0	hsa_tc1	Human	LTR	15	29	120	313	0.472088
hnf4a	0	hsa_tc1	Tc1	LTR	17	29	100	313	0.0885877
hnf4a	0	hsa_tc1	Human	Low_complexity	0	1	135	341	0.629673
hnf4a	0	hsa_tc1	Tc1	Low_complexity	0	1	117	341	0.573425
hnf4a	0	hsa_tc1	Human	SINE	5	15	130	327	0.935177
hnf4a	0	hsa_tc1	Tc1	SINE	21	15	96	327	6.45208e-06
hnf4a	0	hsa_tc1	Human	Satellite	0	0	135	342	0
hnf4a	0	hsa_tc1	Tc1	Satellite	2	0	115	342	0.107369
hnf4a	0	hsa_tc1	Human	Simple_repeat	1	1	134	341	0.917265
hnf4a	0	hsa_tc1	Tc1	Simple_repeat	4	1	113	341	0.0216596
hnf4a	0	hsa_tc1	Human	Unknown	0	0	135	342	0
hnf4a	0	hsa_tc1	Tc1	Unknown	0	0	117	342	0
hnf4a	0	hsa_tc1	Human	Repeats	39	73	96	269	0.102876
hnf4a	0	hsa_tc1	Tc1	Repeats	49	73	68	269	2.45316e-05
hnf4a	0	tc1_hsa	Human	DNA	5	5	135	332	0.27204
hnf4a	0	tc1_hsa	Tc1	DNA	1	5	111	332	0.997468
hnf4a	0	tc1_hsa	Human	LINE	14	23	126	314	0.320931
hnf4a	0	tc1_hsa	Tc1	LINE	4	23	108	314	0.305191
hnf4a	0	tc1_hsa	Human	LTR	15	30	125	307	0.656612
hnf4a	0	tc1_hsa	Tc1	LTR	18	30	94	307	0.0510766
hnf4a	0	tc1_hsa	Human	Low_complexity	0	0	140	337	0
hnf4a	0	tc1_hsa	Tc1	Low_complexity	0	0	112	337	0
hnf4a	0	tc1_hsa	Human	SINE	5	17	135	320	0.646393
hnf4a	0	tc1_hsa	Tc1	SINE	20	17	92	320	4.62667e-05
hnf4a	0	tc1_hsa	Human	Satellite	0	0	140	337	0
hnf4a	0	tc1_hsa	Tc1	Satellite	2	0	110	337	0.101071
hnf4a	0	tc1_hsa	Human	Simple_repeat	1	0	139	337	0.649861
hnf4a	0	tc1_hsa	Tc1	Simple_repeat	4	0	108	337	0.00367912
hnf4a	0	tc1_hsa	Human	Unknown	0	0	140	337	0
hnf4a	0	tc1_hsa	Tc1	Unknown	0	0	112	337	0
hnf4a	0	tc1_hsa	Human	Repeats	40	75	100	262	0.176686
hnf4a	0	tc1_hsa	Tc1	Repeats	49	75	63	262	1.82008e-05
ctcf	180	hsa_tc1	Human	DNA	2	12	47	351	0.889732
ctcf	180	hsa_tc1	Tc1	DNA	1	12	38	351	0.820047
ctcf	180	hsa_tc1	Human	LINE	4	33	45	330	0.957752
ctcf	180	hsa_tc1	Tc1	LINE	1	33	38	330	0.276072
ctcf	180	hsa_tc1	Human	LTR	6	38	43	325	0.895329
ctcf	180	hsa_tc1	Tc1	LTR	8	38	31	325	0.107873
ctcf	180	hsa_tc1	Human	Low_complexity	0	6	49	357	0.786116
ctcf	180	hsa_tc1	Tc1	Low_complexity	0	6	39	357	0.909173
ctcf	180	hsa_tc1	Human	SINE	1	20	48	343	0.490002
ctcf	180	hsa_tc1	Tc1	SINE	2	20	37	343	0.786452
ctcf	180	hsa_tc1	Human	Satellite	0	0	49	363	0
ctcf	180	hsa_tc1	Tc1	Satellite	2	0	37	363	0.00176108
ctcf	180	hsa_tc1	Human	Simple_repeat	2	6	47	357	0.545165
ctcf	180	hsa_tc1	Tc1	Simple_repeat	0	6	39	357	0.909173
ctcf	180	hsa_tc1	Human	Repeats	14	109	35	254	0.965874
ctcf	180	hsa_tc1	Tc1	Repeats	12	109	27	254	0.930091
ctcf	180	tc1_hsa	Human	DNA	2	12	48	346	0.858028
ctcf	180	tc1_hsa	Tc1	DNA	1	12	38	346	0.832718
ctcf	180	tc1_hsa	Human	LINE	4	36	46	322	0.838294
ctcf	180	tc1_hsa	Tc1	LINE	2	36	37	322	0.479753
ctcf	180	tc1_hsa	Human	LTR	6	34	44	324	0.761413
ctcf	180	tc1_hsa	Tc1	LTR	8	34	31	324	0.064342
ctcf	180	tc1_hsa	Human	Low_complexity	0	9	50	349	0.535409
ctcf	180	tc1_hsa	Tc1	Low_complexity	1	9	38	349	0.603705
ctcf	180	tc1_hsa	Human	SINE	1	23	49	335	0.355112
ctcf	180	tc1_hsa	Tc1	SINE	2	23	37	335	0.975589
ctcf	180	tc1_hsa	Human	Satellite	0	0	50	358	0
ctcf	180	tc1_hsa	Tc1	Satellite	1	0	38	358	0.176517
ctcf	180	tc1_hsa	Human	Simple_repeat	2	6	48	352	0.571528
ctcf	180	tc1_hsa	Tc1	Simple_repeat	0	6	39	352	0.901639
ctcf	180	tc1_hsa	Human	Repeats	14	114	36	244	0.699511
ctcf	180	tc1_hsa	Tc1	Repeats	13	114	26	244	0.993098
ctcf	50	hsa_tc1	Human	DNA	2	10	47	353	0.947456
ctcf	50	hsa_tc1	Tc1	DNA	1	10	38	353	0.654812
ctcf	50	hsa_tc1	Human	LINE	3	27	46	336	0.968247
ctcf	50	hsa_tc1	Tc1	LINE	1	27	38	336	0.420685
ctcf	50	hsa_tc1	Human	LTR	5	30	44	333	0.853884
ctcf	50	hsa_tc1	Tc1	LTR	7	30	32	333	0.0897823
ctcf	50	hsa_tc1	Human	Low_complexity	0	3	49	360	0.797683
ctcf	50	hsa_tc1	Tc1	Low_complexity	0	3	39	360	0.682445
ctcf	50	hsa_tc1	Human	SINE	1	10	48	353	0.856342
ctcf	50	hsa_tc1	Tc1	SINE	0	10	39	353	0.610975
ctcf	50	hsa_tc1	Human	Satellite	0	0	49	363	0
ctcf	50	hsa_tc1	Tc1	Satellite	2	0	37	363	0.00176108
ctcf	50	hsa_tc1	Human	Simple_repeat	0	0	49	363	0
ctcf	50	hsa_tc1	Tc1	Simple_repeat	0	0	39	363	0
ctcf	50	hsa_tc1	Human	Repeats	11	79	38	284	0.940137
ctcf	50	hsa_tc1	Tc1	Repeats	11	79	28	284	0.474617
ctcf	50	tc1_hsa	Human	DNA	2	10	48	348	0.979033
ctcf	50	tc1_hsa	Tc1	DNA	1	10	38	348	0.666563
ctcf	50	tc1_hsa	Human	LINE	3	27	47	331	0.918695
ctcf	50	tc1_hsa	Tc1	LINE	2	27	37	331	0.821145
ctcf	50	tc1_hsa	Human	LTR	5	27	45	331	0.745315
ctcf	50	tc1_hsa	Tc1	LTR	7	27	32	331	0.0568917
ctcf	50	tc1_hsa	Human	Low_complexity	0	2	50	356	0.581627
ctcf	50	tc1_hsa	Tc1	Low_complexity	0	2	39	356	0.469724
ctcf	50	tc1_hsa	Human	SINE	1	10	49	348	0.88736
ctcf	50	tc1_hsa	Tc1	SINE	0	10	39	348	0.603705
ctcf	50	tc1_hsa	Human	Satellite	0	0	50	358	0
ctcf	50	tc1_hsa	Tc1	Satellite	1	0	38	358	0.176517
ctcf	50	tc1_hsa	Human	Simple_repeat	0	2	50	356	0.581627
ctcf	50	tc1_hsa	Tc1	Simple_repeat	0	2	39	356	0.469724
ctcf	50	tc1_hsa	Human	Repeats	11	77	39	281	0.916882
ctcf	50	tc1_hsa	Tc1	Repeats	11	77	28	281	0.451368
ctcf	0	hsa_tc1	Human	DNA	2	8	47	355	0.758652
ctcf	0	hsa_tc1	Tc1	DNA	1	8	38	355	0.670828
ctcf	0	hsa_tc1	Human	LINE	3	26	46	337	0.975807
ctcf	0	hsa_tc1	Tc1	LINE	1	26	38	337	0.451088
ctcf	0	hsa_tc1	Human	LTR	5	30	44	333	0.853884
ctcf	0	hsa_tc1	Tc1	LTR	7	30	32	333	0.0897823
ctcf	0	hsa_tc1	Human	Low_complexity	0	2	49	361	0.565966
ctcf	0	hsa_tc1	Tc1	Low_complexity	0	2	39	361	0.463678
ctcf	0	hsa_tc1	Human	SINE	1	9	48	354	0.758652
ctcf	0	hsa_tc1	Tc1	SINE	0	9	39	354	0.670828
ctcf	0	hsa_tc1	Human	Satellite	0	0	49	363	0
ctcf	0	hsa_tc1	Tc1	Satellite	2	0	37	363	0.00176108
ctcf	0	hsa_tc1	Human	Simple_repeat	0	0	49	363	0
ctcf	0	hsa_tc1	Tc1	Simple_repeat	0	0	39	363	0
ctcf	0	hsa_tc1	Human	Repeats	11	75	38	288	0.918914
ctcf	0	hsa_tc1	Tc1	Repeats	11	75	28	288	0.375486
ctcf	0	tc1_hsa	Human	DNA	2	8	48	350	0.788678
ctcf	0	tc1_hsa	Tc1	DNA	1	8	38	350	0.663443
ctcf	0	tc1_hsa	Human	LINE	3	27	47	331	0.918695
ctcf	0	tc1_hsa	Tc1	LINE	2	27	37	331	0.821145
ctcf	0	tc1_hsa	Human	LTR	5	26	45	332	0.689592
ctcf	0	tc1_hsa	Tc1	LTR	7	26	32	332	0.0465772
ctcf	0	tc1_hsa	Human	Low_complexity	0	1	50	357	0.249131
ctcf	0	tc1_hsa	Tc1	Low_complexity	0	1	39	357	0.176517
ctcf	0	tc1_hsa	Human	SINE	1	9	49	349	0.788678
ctcf	0	tc1_hsa	Tc1	SINE	0	9	39	349	0.663443
ctcf	0	tc1_hsa	Human	Satellite	0	0	50	358	0
ctcf	0	tc1_hsa	Tc1	Satellite	1	0	38	358	0.176517
ctcf	0	tc1_hsa	Human	Simple_repeat	0	0	50	358	0
ctcf	0	tc1_hsa	Tc1	Simple_repeat	0	0	39	358	0
ctcf	0	tc1_hsa	Human	Repeats	11	71	39	287	0.865085
ctcf	0	tc1_hsa	Tc1	Repeats	11	71	28	287	0.308559

## Sheet: S2_Repeat_Family
Factor	Width	Species	Type	RepeatFamily	Repeat_Unique	Repeat_Shared	NoRepeat_Unique	NoRepeat_Shared	P-value
cebpa	160	hsa_tc1	Human	Alu	2	19	59	194	0.23507
cebpa	160	hsa_tc1	Tc1	Alu	17	19	35	194	2.04609e-05
cebpa	160	hsa_tc1	Human	CR1	0	1	61	212	0.504157
cebpa	160	hsa_tc1	Tc1	CR1	0	1	52	212	0.44347
cebpa	160	hsa_tc1	Human	ERV1	3	11	58	202	0.800476
cebpa	160	hsa_tc1	Tc1	ERV1	1	11	51	202	0.52488
cebpa	160	hsa_tc1	Human	ERVL	1	4	60	209	0.674686
cebpa	160	hsa_tc1	Tc1	ERVL	0	4	52	209	0.717776
cebpa	160	hsa_tc1	Human	L1	6	14	55	199	0.558715
cebpa	160	hsa_tc1	Tc1	L1	3	14	49	199	0.917466
cebpa	160	hsa_tc1	Human	L2	4	3	57	210	0.0739355
cebpa	160	hsa_tc1	Tc1	L2	1	3	51	210	0.717776
cebpa	160	hsa_tc1	Human	Low_complexity	0	2	61	211	0.925592
cebpa	160	hsa_tc1	Tc1	Low_complexity	0	2	52	211	0.847575
cebpa	160	hsa_tc1	Human	MER1_type	2	7	59	206	0.685916
cebpa	160	hsa_tc1	Tc1	MER1_type	0	7	52	206	0.39945
cebpa	160	hsa_tc1	Human	MIR	2	4	59	209	0.870547
cebpa	160	hsa_tc1	Tc1	MIR	0	4	52	209	0.717776
cebpa	160	hsa_tc1	Human	MaLR	1	8	60	205	0.681549
cebpa	160	hsa_tc1	Tc1	MaLR	2	8	50	205	0.707489
cebpa	160	hsa_tc1	Human	Mariner	1	0	60	213	0.504157
cebpa	160	hsa_tc1	Tc1	Mariner	0	0	52	213	0
cebpa	160	hsa_tc1	Human	RTE	0	1	61	212	0.504157
cebpa	160	hsa_tc1	Tc1	RTE	0	1	52	212	0.44347
cebpa	160	hsa_tc1	Human	Simple_repeat	0	1	61	212	0.504157
cebpa	160	hsa_tc1	Tc1	Simple_repeat	1	1	51	212	0.847575
cebpa	160	hsa_tc1	Human	Tc2	0	1	61	212	0.504157
cebpa	160	hsa_tc1	Tc1	Tc2	0	1	52	212	0.44347
cebpa	160	hsa_tc1	Human	Tip100	0	1	61	212	0.504157
cebpa	160	hsa_tc1	Tc1	Tip100	0	1	52	212	0.44347
cebpa	160	hsa_tc1	Human	rRNA	1	0	60	213	0.504157
cebpa	160	hsa_tc1	Tc1	rRNA	0	0	52	213	0
cebpa	160	hsa_tc1	Human	telo	0	0	61	213	0
cebpa	160	hsa_tc1	Tc1	telo	3	0	49	213	0.00519847
cebpa	160	tc1_hsa	Human	Alu	2	21	63	182	0.117283
cebpa	160	tc1_hsa	Tc1	Alu	16	21	32	182	0.000136796
cebpa	160	tc1_hsa	Human	CR1	0	1	65	202	0.547304
cebpa	160	tc1_hsa	Tc1	CR1	0	1	48	202	0.431467
cebpa	160	tc1_hsa	Human	ERV1	4	9	61	194	0.817937
cebpa	160	tc1_hsa	Tc1	ERV1	1	9	47	194	0.73508
cebpa	160	tc1_hsa	Human	ERVL	1	4	64	199	0.762183
cebpa	160	tc1_hsa	Tc1	ERVL	0	4	48	199	0.734191
cebpa	160	tc1_hsa	Human	L1	6	15	59	188	0.829229
cebpa	160	tc1_hsa	Tc1	L1	3	15	45	188	0.971334
cebpa	160	tc1_hsa	Human	L2	4	4	61	199	0.191487
cebpa	160	tc1_hsa	Tc1	L2	0	4	48	199	0.734191
cebpa	160	tc1_hsa	Human	Low_complexity	0	1	65	202	0.547304
cebpa	160	tc1_hsa	Tc1	Low_complexity	0	1	48	202	0.431467
cebpa	160	tc1_hsa	Human	MER1_type	2	7	63	196	0.801887
cebpa	160	tc1_hsa	Tc1	MER1_type	0	7	48	196	0.413655
cebpa	160	tc1_hsa	Human	MER2_type	0	0	65	203	0
cebpa	160	tc1_hsa	Tc1	MER2_type	0	0	48	203	0
cebpa	160	tc1_hsa	Human	MIR	2	4	63	199	0.965595
cebpa	160	tc1_hsa	Tc1	MIR	0	4	48	199	0.734191
cebpa	160	tc1_hsa	Human	MaLR	3	6	62	197	0.801887
cebpa	160	tc1_hsa	Tc1	MaLR	2	6	46	197	0.97822
cebpa	160	tc1_hsa	Human	Mariner	1	0	64	203	0.547304
cebpa	160	tc1_hsa	Tc1	Mariner	0	0	48	203	0
cebpa	160	tc1_hsa	Human	Simple_repeat	0	2	65	201	0.980282
cebpa	160	tc1_hsa	Tc1	Simple_repeat	1	2	47	201	0.913316
cebpa	160	tc1_hsa	Human	Tc2	0	1	65	202	0.547304
cebpa	160	tc1_hsa	Tc1	Tc2	0	1	48	202	0.431467
cebpa	160	tc1_hsa	Human	Tip100	0	1	65	202	0.547304
cebpa	160	tc1_hsa	Tc1	Tip100	0	1	48	202	0.431467
cebpa	160	tc1_hsa	Human	rRNA	1	0	64	203	0.547304
cebpa	160	tc1_hsa	Tc1	rRNA	0	0	48	203	0
cebpa	160	tc1_hsa	Human	telo	0	0	65	203	0
cebpa	160	tc1_hsa	Tc1	telo	3	0	45	203	0.00444151
cebpa	50	hsa_tc1	Human	Alu	1	12	60	201	0.340925
cebpa	50	hsa_tc1	Tc1	Alu	17	12	35	201	8.51732e-08
cebpa	50	hsa_tc1	Human	CR1	0	1	61	212	0.504157
cebpa	50	hsa_tc1	Tc1	CR1	0	1	52	212	0.44347
cebpa	50	hsa_tc1	Human	ERV1	2	10	59	203	0.903117
cebpa	50	hsa_tc1	Tc1	ERV1	1	10	51	203	0.609604
cebpa	50	hsa_tc1	Human	ERVL	1	4	60	209	0.674686
cebpa	50	hsa_tc1	Tc1	ERVL	0	4	52	209	0.717776
cebpa	50	hsa_tc1	Human	L1	6	14	55	199	0.558715
cebpa	50	hsa_tc1	Tc1	L1	1	14	51	199	0.333966
cebpa	50	hsa_tc1	Human	L2	4	3	57	210	0.0739355
cebpa	50	hsa_tc1	Tc1	L2	0	3	52	210	0.89684
cebpa	50	hsa_tc1	Human	Low_complexity	0	0	61	213	0
cebpa	50	hsa_tc1	Tc1	Low_complexity	0	0	52	213	0
cebpa	50	hsa_tc1	Human	MER1_type	1	6	60	207	0.957139
cebpa	50	hsa_tc1	Tc1	MER1_type	0	6	52	207	0.481233
cebpa	50	hsa_tc1	Human	MIR	2	3	59	210	0.674686
cebpa	50	hsa_tc1	Tc1	MIR	0	3	52	210	0.89684
cebpa	50	hsa_tc1	Human	MaLR	1	7	60	206	0.808473
cebpa	50	hsa_tc1	Tc1	MaLR	2	7	50	206	0.82028
cebpa	50	hsa_tc1	Human	Mariner	1	0	60	213	0.504157
cebpa	50	hsa_tc1	Tc1	Mariner	0	0	52	213	0
cebpa	50	hsa_tc1	Human	RTE	0	0	61	213	0
cebpa	50	hsa_tc1	Tc1	RTE	0	0	52	213	0
cebpa	50	hsa_tc1	Human	Simple_repeat	0	1	61	212	0.504157
cebpa	50	hsa_tc1	Tc1	Simple_repeat	0	1	52	212	0.44347
cebpa	50	hsa_tc1	Human	Tc2	0	1	61	212	0.504157
cebpa	50	hsa_tc1	Tc1	Tc2	0	1	52	212	0.44347
cebpa	50	hsa_tc1	Human	Tip100	0	1	61	212	0.504157
cebpa	50	hsa_tc1	Tc1	Tip100	0	1	52	212	0.44347
cebpa	50	hsa_tc1	Human	rRNA	1	0	60	213	0.504157
cebpa	50	hsa_tc1	Tc1	rRNA	0	0	52	213	0
cebpa	50	hsa_tc1	Human	telo	0	0	61	213	0
cebpa	50	hsa_tc1	Tc1	telo	3	0	49	213	0.00519847
cebpa	50	tc1_hsa	Human	Alu	1	13	64	190	0.224719
cebpa	50	tc1_hsa	Tc1	Alu	16	13	32	190	5.80115e-07
cebpa	50	tc1_hsa	Human	CR1	0	1	65	202	0.547304
cebpa	50	tc1_hsa	Tc1	CR1	0	1	48	202	0.431467
cebpa	50	tc1_hsa	Human	ERV1	3	8	62	195	0.903994
cebpa	50	tc1_hsa	Tc1	ERV1	1	8	47	195	0.848629
cebpa	50	tc1_hsa	Human	ERVL	1	4	64	199	0.762183
cebpa	50	tc1_hsa	Tc1	ERVL	0	4	48	199	0.734191
cebpa	50	tc1_hsa	Human	L1	6	14	59	189	0.72476
cebpa	50	tc1_hsa	Tc1	L1	1	14	47	189	0.354133
cebpa	50	tc1_hsa	Human	L2	4	3	61	200	0.107305
cebpa	50	tc1_hsa	Tc1	L2	0	3	48	200	0.913316
cebpa	50	tc1_hsa	Human	Low_complexity	0	0	65	203	0
cebpa	50	tc1_hsa	Tc1	Low_complexity	0	0	48	203	0
cebpa	50	tc1_hsa	Human	MER1_type	1	5	64	198	0.965595
cebpa	50	tc1_hsa	Tc1	MER1_type	0	5	48	198	0.600287
cebpa	50	tc1_hsa	Human	MER2_type	0	0	65	203	0
cebpa	50	tc1_hsa	Tc1	MER2_type	0	0	48	203	0
cebpa	50	tc1_hsa	Human	MIR	2	3	63	200	0.762183
cebpa	50	tc1_hsa	Tc1	MIR	0	3	48	200	0.913316
cebpa	50	tc1_hsa	Human	MaLR	3	6	62	197	0.801887
cebpa	50	tc1_hsa	Tc1	MaLR	2	6	46	197	0.97822
cebpa	50	tc1_hsa	Human	Mariner	1	0	64	203	0.547304
cebpa	50	tc1_hsa	Tc1	Mariner	0	0	48	203	0
cebpa	50	tc1_hsa	Human	Simple_repeat	0	0	65	203	0
cebpa	50	tc1_hsa	Tc1	Simple_repeat	0	0	48	203	0
cebpa	50	tc1_hsa	Human	Tc2	0	1	65	202	0.547304
cebpa	50	tc1_hsa	Tc1	Tc2	0	1	48	202	0.431467
cebpa	50	tc1_hsa	Human	Tip100	0	1	65	202	0.547304
cebpa	50	tc1_hsa	Tc1	Tip100	0	1	48	202	0.431467
cebpa	50	tc1_hsa	Human	rRNA	1	0	64	203	0.547304
cebpa	50	tc1_hsa	Tc1	rRNA	0	0	48	203	0
cebpa	50	tc1_hsa	Human	telo	0	0	65	203	0
cebpa	50	tc1_hsa	Tc1	telo	3	0	45	203	0.00444151
cebpa	0	hsa_tc1	Human	Alu	1	12	60	201	0.340925
cebpa	0	hsa_tc1	Tc1	Alu	17	12	35	201	8.51732e-08
cebpa	0	hsa_tc1	Human	CR1	0	1	61	212	0.504157
cebpa	0	hsa_tc1	Tc1	CR1	0	1	52	212	0.44347
cebpa	0	hsa_tc1	Human	ERV1	2	10	59	203	0.903117
cebpa	0	hsa_tc1	Tc1	ERV1	1	10	51	203	0.609604
cebpa	0	hsa_tc1	Human	ERVL	1	4	60	209	0.674686
cebpa	0	hsa_tc1	Tc1	ERVL	0	4	52	209	0.717776
cebpa	0	hsa_tc1	Human	L1	6	14	55	199	0.558715
cebpa	0	hsa_tc1	Tc1	L1	1	14	51	199	0.333966
cebpa	0	hsa_tc1	Human	L2	4	3	57	210	0.0739355
cebpa	0	hsa_tc1	Tc1	L2	0	3	52	210	0.89684
cebpa	0	hsa_tc1	Human	Low_complexity	0	0	61	213	0
cebpa	0	hsa_tc1	Tc1	Low_complexity	0	0	52	213	0
cebpa	0	hsa_tc1	Human	MER1_type	1	5	60	208	0.870547
cebpa	0	hsa_tc1	Tc1	MER1_type	0	5	52	208	0.584394
cebpa	0	hsa_tc1	Human	MIR	2	3	59	210	0.674686
cebpa	0	hsa_tc1	Tc1	MIR	0	3	52	210	0.89684
cebpa	0	hsa_tc1	Human	MaLR	1	6	60	207	0.957139
cebpa	0	hsa_tc1	Tc1	MaLR	2	6	50	207	0.94968
cebpa	0	hsa_tc1	Human	Mariner	1	0	60	213	0.504157
cebpa	0	hsa_tc1	Tc1	Mariner	0	0	52	213	0
cebpa	0	hsa_tc1	Human	RTE	0	0	61	213	0
cebpa	0	hsa_tc1	Tc1	RTE	0	0	52	213	0
cebpa	0	hsa_tc1	Human	Simple_repeat	0	1	61	212	0.504157
cebpa	0	hsa_tc1	Tc1	Simple_repeat	0	1	52	212	0.44347
cebpa	0	hsa_tc1	Human	Tc2	0	1	61	212	0.504157
cebpa	0	hsa_tc1	Tc1	Tc2	0	1	52	212	0.44347
cebpa	0	hsa_tc1	Human	Tip100	0	0	61	213	0
cebpa	0	hsa_tc1	Tc1	Tip100	0	0	52	213	0
cebpa	0	hsa_tc1	Human	rRNA	1	0	60	213	0.504157
cebpa	0	hsa_tc1	Tc1	rRNA	0	0	52	213	0
cebpa	0	hsa_tc1	Human	telo	0	0	61	213	0
cebpa	0	hsa_tc1	Tc1	telo	3	0	49	213	0.00519847
cebpa	0	tc1_hsa	Human	Alu	1	13	64	190	0.224719
cebpa	0	tc1_hsa	Tc1	Alu	16	13	32	190	5.80115e-07
cebpa	0	tc1_hsa	Human	CR1	0	1	65	202	0.547304
cebpa	0	tc1_hsa	Tc1	CR1	0	1	48	202	0.431467
cebpa	0	tc1_hsa	Human	ERV1	3	8	62	195	0.903994
cebpa	0	tc1_hsa	Tc1	ERV1	1	8	47	195	0.848629
cebpa	0	tc1_hsa	Human	ERVL	1	4	64	199	0.762183
cebpa	0	tc1_hsa	Tc1	ERVL	0	4	48	199	0.734191
cebpa	0	tc1_hsa	Human	L1	6	14	59	189	0.72476
cebpa	0	tc1_hsa	Tc1	L1	1	14	47	189	0.354133
cebpa	0	tc1_hsa	Human	L2	4	3	61	200	0.107305
cebpa	0	tc1_hsa	Tc1	L2	0	3	48	200	0.913316
cebpa	0	tc1_hsa	Human	Low_complexity	0	0	65	203	0
cebpa	0	tc1_hsa	Tc1	Low_complexity	0	0	48	203	0
cebpa	0	tc1_hsa	Human	MER1_type	1	5	64	198	0.965595
cebpa	0	tc1_hsa	Tc1	MER1_type	0	5	48	198	0.600287
cebpa	0	tc1_hsa	Human	MER2_type	0	0	65	203	0
cebpa	0	tc1_hsa	Tc1	MER2_type	0	0	48	203	0
cebpa	0	tc1_hsa	Human	MIR	2	2	63	201	0.533444
cebpa	0	tc1_hsa	Tc1	MIR	0	2	48	201	0.831978
cebpa	0	tc1_hsa	Human	MaLR	3	5	62	198	0.639263
cebpa	0	tc1_hsa	Tc1	MaLR	2	5	46	198	0.875023
cebpa	0	tc1_hsa	Human	Mariner	1	0	64	203	0.547304
cebpa	0	tc1_hsa	Tc1	Mariner	0	0	48	203	0
cebpa	0	tc1_hsa	Human	Simple_repeat	0	0	65	203	0
cebpa	0	tc1_hsa	Tc1	Simple_repeat	0	0	48	203	0
cebpa	0	tc1_hsa	Human	Tc2	0	1	65	202	0.547304
cebpa	0	tc1_hsa	Tc1	Tc2	0	1	48	202	0.431467
cebpa	0	tc1_hsa	Human	Tip100	0	0	65	203	0
cebpa	0	tc1_hsa	Tc1	Tip100	0	0	48	203	0
cebpa	0	tc1_hsa	Human	rRNA	1	0	64	203	0.547304
cebpa	0	tc1_hsa	Tc1	rRNA	0	0	48	203	0
cebpa	0	tc1_hsa	Human	telo	0	0	65	203	0
cebpa	0	tc1_hsa	Tc1	telo	3	0	45	203	0.00444151
h3k4me3_kidney	200	hsa_tc1	Human	AcHobo	0	0	42	146	0
h3k4me3_kidney	200	hsa_tc1	Tc1	AcHobo	0	0	131	146	0
h3k4me3_kidney	200	hsa_tc1	Human	Alu	4	0	38	146	0.00156403
h3k4me3_kidney	200	hsa_tc1	Tc1	Alu	3	0	128	146	0.208698
h3k4me3_kidney	200	hsa_tc1	Human	CR1	0	0	42	146	0
h3k4me3_kidney	200	hsa_tc1	Tc1	CR1	0	0	131	146	0
h3k4me3_kidney	200	hsa_tc1	Human	DNA	0	0	42	146	0
h3k4me3_kidney	200	hsa_tc1	Tc1	DNA	0	0	131	146	0
h3k4me3_kidney	200	hsa_tc1	Human	ERV1	1	3	41	143	0.63293
h3k4me3_kidney	200	hsa_tc1	Tc1	ERV1	23	3	108	143	2.54592e-05
h3k4me3_kidney	200	hsa_tc1	Human	ERVK	0	1	42	145	0.505523
h3k4me3_kidney	200	hsa_tc1	Tc1	ERVK	0	1	131	145	0.956673
h3k4me3_kidney	200	hsa_tc1	Human	ERVL	0	0	42	146	0
h3k4me3_kidney	200	hsa_tc1	Tc1	ERVL	1	0	130	146	0.956673
h3k4me3_kidney	200	hsa_tc1	Human	L1	0	1	42	145	0.505523
h3k4me3_kidney	200	hsa_tc1	Tc1	L1	9	1	122	145	0.0149886
h3k4me3_kidney	200	hsa_tc1	Human	L2	0	1	42	145	0.505523
h3k4me3_kidney	200	hsa_tc1	Tc1	L2	2	1	129	145	0.924756
h3k4me3_kidney	200	hsa_tc1	Human	Low_complexity	3	17	39	129	0.582478
h3k4me3_kidney	200	hsa_tc1	Tc1	Low_complexity	2	17	129	129	0.00201551
h3k4me3_kidney	200	hsa_tc1	Human	MER1_type	0	0	42	146	0
h3k4me3_kidney	200	hsa_tc1	Tc1	MER1_type	0	0	131	146	0
h3k4me3_kidney	200	hsa_tc1	Human	MER1_type?	0	0	42	146	0
h3k4me3_kidney	200	hsa_tc1	Tc1	MER1_type?	0	0	131	146	0
h3k4me3_kidney	200	hsa_tc1	Human	MER2_type	0	0	42	146	0
h3k4me3_kidney	200	hsa_tc1	Tc1	MER2_type	0	0	131	146	0
h3k4me3_kidney	200	hsa_tc1	Human	MIR	0	0	42	146	0
h3k4me3_kidney	200	hsa_tc1	Tc1	MIR	0	0	131	146	0
h3k4me3_kidney	200	hsa_tc1	Human	MaLR	1	1	41	145	0.927665
h3k4me3_kidney	200	hsa_tc1	Tc1	MaLR	3	1	128	145	0.539451
h3k4me3_kidney	200	hsa_tc1	Human	Mariner	0	0	42	146	0
h3k4me3_kidney	200	hsa_tc1	Tc1	Mariner	1	0	130	146	0.956673
h3k4me3_kidney	200	hsa_tc1	Human	MuDR	0	0	42	146	0
h3k4me3_kidney	200	hsa_tc1	Tc1	MuDR	0	0	131	146	0
h3k4me3_kidney	200	hsa_tc1	Human	Other	0	0	42	146	0
h3k4me3_kidney	200	hsa_tc1	Tc1	Other	6	0	125	146	0.0277326
h3k4me3_kidney	200	hsa_tc1	Human	RTE	0	0	42	146	0
h3k4me3_kidney	200	hsa_tc1	Tc1	RTE	0	0	131	146	0
h3k4me3_kidney	200	hsa_tc1	Human	Simple_repeat	0	5	42	141	0.501922
h3k4me3_kidney	200	hsa_tc1	Tc1	Simple_repeat	2	5	129	141	0.534297
h3k4me3_kidney	200	hsa_tc1	Human	Tip100	0	1	42	145	0.505523
h3k4me3_kidney	200	hsa_tc1	Tc1	Tip100	0	1	131	145	0.956673
h3k4me3_kidney	200	hsa_tc1	Human	rRNA	0	0	42	146	0
h3k4me3_kidney	200	hsa_tc1	Tc1	rRNA	0	0	131	146	0
h3k4me3_kidney	200	hsa_tc1	Human	snRNA	0	0	42	146	0
h3k4me3_kidney	200	hsa_tc1	Tc1	snRNA	0	0	131	146	0
h3k4me3_kidney	200	hsa_tc1	Human	telo	0	0	42	146	0
h3k4me3_kidney	200	hsa_tc1	Tc1	telo	4	0	127	146	0.104713
h3k4me3_kidney	200	tc1_hsa	Human	AcHobo	0	0	38	147	0
h3k4me3_kidney	200	tc1_hsa	Tc1	AcHobo	0	0	133	147	0
h3k4me3_kidney	200	tc1_hsa	Human	Alu	4	0	34	147	0.00080441
h3k4me3_kidney	200	tc1_hsa	Tc1	Alu	3	0	130	147	0.211457
h3k4me3_kidney	200	tc1_hsa	Human	CR1	0	0	38	147	0
h3k4me3_kidney	200	tc1_hsa	Tc1	CR1	0	0	133	147	0
h3k4me3_kidney	200	tc1_hsa	Human	DNA	0	0	38	147	0
h3k4me3_kidney	200	tc1_hsa	Tc1	DNA	0	0	133	147	0
h3k4me3_kidney	200	tc1_hsa	Human	ERV1	1	3	37	144	0.687373
h3k4me3_kidney	200	tc1_hsa	Tc1	ERV1	24	3	109	144	1.5053e-05
h3k4me3_kidney	200	tc1_hsa	Human	ERVK	0	0	38	147	0
h3k4me3_kidney	200	tc1_hsa	Tc1	ERVK	0	0	133	147	0
h3k4me3_kidney	200	tc1_hsa	Human	ERVL	0	0	38	147	0
h3k4me3_kidney	200	tc1_hsa	Tc1	ERVL	1	0	132	147	0.960001
h3k4me3_kidney	200	tc1_hsa	Human	L1	0	1	38	146	0.464671
h3k4me3_kidney	200	tc1_hsa	Tc1	L1	9	1	124	146	0.0155952
h3k4me3_kidney	200	tc1_hsa	Human	L2	0	1	38	146	0.464671
h3k4me3_kidney	200	tc1_hsa	Tc1	L2	2	1	131	146	0.930529
h3k4me3_kidney	200	tc1_hsa	Human	Low_complexity	5	18	33	129	0.901532
h3k4me3_kidney	200	tc1_hsa	Tc1	Low_complexity	2	18	131	129	0.00114299
h3k4me3_kidney	200	tc1_hsa	Human	MER1_type	0	0	38	147	0
h3k4me3_kidney	200	tc1_hsa	Tc1	MER1_type	0	0	133	147	0
h3k4me3_kidney	200	tc1_hsa	Human	MER1_type?	0	0	38	147	0
h3k4me3_kidney	200	tc1_hsa	Tc1	MER1_type?	0	0	133	147	0
h3k4me3_kidney	200	tc1_hsa	Human	MER2_type	0	0	38	147	0
h3k4me3_kidney	200	tc1_hsa	Tc1	MER2_type	0	0	133	147	0
h3k4me3_kidney	200	tc1_hsa	Human	MIR	0	1	38	146	0.464671
h3k4me3_kidney	200	tc1_hsa	Tc1	MIR	0	1	133	146	0.960001
h3k4me3_kidney	200	tc1_hsa	Human	MaLR	1	1	37	146	0.875279
h3k4me3_kidney	200	tc1_hsa	Tc1	MaLR	3	1	130	146	0.54512
h3k4me3_kidney	200	tc1_hsa	Human	Mariner	0	0	38	147	0
h3k4me3_kidney	200	tc1_hsa	Tc1	Mariner	1	0	132	147	0.960001
h3k4me3_kidney	200	tc1_hsa	Human	MuDR	0	0	38	147	0
h3k4me3_kidney	200	tc1_hsa	Tc1	MuDR	0	0	133	147	0
h3k4me3_kidney	200	tc1_hsa	Human	Other	0	0	38	147	0
h3k4me3_kidney	200	tc1_hsa	Tc1	Other	6	0	127	147	0.028523
h3k4me3_kidney	200	tc1_hsa	Human	RTE	0	0	38	147	0
h3k4me3_kidney	200	tc1_hsa	Tc1	RTE	0	0	133	147	0
h3k4me3_kidney	200	tc1_hsa	Human	Simple_repeat	1	7	37	140	0.898023
h3k4me3_kidney	200	tc1_hsa	Tc1	Simple_repeat	1	7	132	140	0.0985028
h3k4me3_kidney	200	tc1_hsa	Human	Tip100	0	1	38	146	0.464671
h3k4me3_kidney	200	tc1_hsa	Tc1	Tip100	0	1	133	146	0.960001
h3k4me3_kidney	200	tc1_hsa	Human	rRNA	0	0	38	147	0
h3k4me3_kidney	200	tc1_hsa	Tc1	rRNA	0	0	133	147	0
h3k4me3_kidney	200	tc1_hsa	Human	snRNA	0	0	38	147	0
h3k4me3_kidney	200	tc1_hsa	Tc1	snRNA	0	0	133	147	0
h3k4me3_kidney	200	tc1_hsa	Human	telo	0	0	38	147	0
h3k4me3_kidney	200	tc1_hsa	Tc1	telo	4	0	129	147	0.106621
h3k4me3_kidney	150	hsa_tc1	Human	AcHobo	0	0	42	146	0
h3k4me3_kidney	150	hsa_tc1	Tc1	AcHobo	0	0	131	146	0
h3k4me3_kidney	150	hsa_tc1	Human	Alu	3	0	39	146	0.0105652
h3k4me3_kidney	150	hsa_tc1	Tc1	Alu	3	0	128	146	0.208698
h3k4me3_kidney	150	hsa_tc1	Human	CR1	0	0	42	146	0
h3k4me3_kidney	150	hsa_tc1	Tc1	CR1	0	0	131	146	0
h3k4me3_kidney	150	hsa_tc1	Human	DNA	0	0	42	146	0
h3k4me3_kidney	150	hsa_tc1	Tc1	DNA	0	0	131	146	0
h3k4me3_kidney	150	hsa_tc1	Human	ERV1	1	3	41	143	0.63293
h3k4me3_kidney	150	hsa_tc1	Tc1	ERV1	23	3	108	143	2.54592e-05
h3k4me3_kidney	150	hsa_tc1	Human	ERVK	0	1	42	145	0.505523
h3k4me3_kidney	150	hsa_tc1	Tc1	ERVK	0	1	131	145	0.956673
h3k4me3_kidney	150	hsa_tc1	Human	ERVL	0	0	42	146	0
h3k4me3_kidney	150	hsa_tc1	Tc1	ERVL	1	0	130	146	0.956673
h3k4me3_kidney	150	hsa_tc1	Human	L1	0	1	42	145	0.505523
h3k4me3_kidney	150	hsa_tc1	Tc1	L1	9	1	122	145	0.0149886
h3k4me3_kidney	150	hsa_tc1	Human	L2	0	1	42	145	0.505523
h3k4me3_kidney	150	hsa_tc1	Tc1	L2	2	1	129	145	0.924756
h3k4me3_kidney	150	hsa_tc1	Human	Low_complexity	3	12	39	134	0.923328
h3k4me3_kidney	150	hsa_tc1	Tc1	Low_complexity	2	12	129	134	0.0235788
h3k4me3_kidney	150	hsa_tc1	Human	MER1_type	0	0	42	146	0
h3k4me3_kidney	150	hsa_tc1	Tc1	MER1_type	0	0	131	146	0
h3k4me3_kidney	150	hsa_tc1	Human	MER1_type?	0	0	42	146	0
h3k4me3_kidney	150	hsa_tc1	Tc1	MER1_type?	0	0	131	146	0
h3k4me3_kidney	150	hsa_tc1	Human	MER2_type	0	0	42	146	0
h3k4me3_kidney	150	hsa_tc1	Tc1	MER2_type	0	0	131	146	0
h3k4me3_kidney	150	hsa_tc1	Human	MIR	0	0	42	146	0
h3k4me3_kidney	150	hsa_tc1	Tc1	MIR	0	0	131	146	0
h3k4me3_kidney	150	hsa_tc1	Human	MaLR	1	1	41	145	0.927665
h3k4me3_kidney	150	hsa_tc1	Tc1	MaLR	3	1	128	145	0.539451
h3k4me3_kidney	150	hsa_tc1	Human	Mariner	0	0	42	146	0
h3k4me3_kidney	150	hsa_tc1	Tc1	Mariner	0	0	131	146	0
h3k4me3_kidney	150	hsa_tc1	Human	MuDR	0	0	42	146	0
h3k4me3_kidney	150	hsa_tc1	Tc1	MuDR	0	0	131	146	0
h3k4me3_kidney	150	hsa_tc1	Human	Other	0	0	42	146	0
h3k4me3_kidney	150	hsa_tc1	Tc1	Other	6	0	125	146	0.0277326
h3k4me3_kidney	150	hsa_tc1	Human	RTE	0	0	42	146	0
h3k4me3_kidney	150	hsa_tc1	Tc1	RTE	0	0	131	146	0
h3k4me3_kidney	150	hsa_tc1	Human	Simple_repeat	0	5	42	141	0.501922
h3k4me3_kidney	150	hsa_tc1	Tc1	Simple_repeat	1	5	130	141	0.268836
h3k4me3_kidney	150	hsa_tc1	Human	Tip100	0	1	42	145	0.505523
h3k4me3_kidney	150	hsa_tc1	Tc1	Tip100	0	1	131	145	0.956673
h3k4me3_kidney	150	hsa_tc1	Human	rRNA	0	0	42	146	0
h3k4me3_kidney	150	hsa_tc1	Tc1	rRNA	0	0	131	146	0
h3k4me3_kidney	150	hsa_tc1	Human	snRNA	0	0	42	146	0
h3k4me3_kidney	150	hsa_tc1	Tc1	snRNA	0	0	131	146	0
h3k4me3_kidney	150	hsa_tc1	Human	telo	0	0	42	146	0
h3k4me3_kidney	150	hsa_tc1	Tc1	telo	4	0	127	146	0.104713
h3k4me3_kidney	150	tc1_hsa	Human	AcHobo	0	0	38	147	0
h3k4me3_kidney	150	tc1_hsa	Tc1	AcHobo	0	0	133	147	0
h3k4me3_kidney	150	tc1_hsa	Human	Alu	3	0	35	147	0.0066436
h3k4me3_kidney	150	tc1_hsa	Tc1	Alu	3	0	130	147	0.211457
h3k4me3_kidney	150	tc1_hsa	Human	CR1	0	0	38	147	0
h3k4me3_kidney	150	tc1_hsa	Tc1	CR1	0	0	133	147	0
h3k4me3_kidney	150	tc1_hsa	Human	DNA	0	0	38	147	0
h3k4me3_kidney	150	tc1_hsa	Tc1	DNA	0	0	133	147	0
h3k4me3_kidney	150	tc1_hsa	Human	ERV1	1	3	37	144	0.687373
h3k4me3_kidney	150	tc1_hsa	Tc1	ERV1	24	3	109	144	1.5053e-05
h3k4me3_kidney	150	tc1_hsa	Human	ERVK	0	0	38	147	0
h3k4me3_kidney	150	tc1_hsa	Tc1	ERVK	0	0	133	147	0
h3k4me3_kidney	150	tc1_hsa	Human	ERVL	0	0	38	147	0
h3k4me3_kidney	150	tc1_hsa	Tc1	ERVL	1	0	132	147	0.960001
h3k4me3_kidney	150	tc1_hsa	Human	L1	0	1	38	146	0.464671
h3k4me3_kidney	150	tc1_hsa	Tc1	L1	9	1	124	146	0.0155952
h3k4me3_kidney	150	tc1_hsa	Human	L2	0	1	38	146	0.464671
h3k4me3_kidney	150	tc1_hsa	Tc1	L2	2	1	131	146	0.930529
h3k4me3_kidney	150	tc1_hsa	Human	Low_complexity	5	12	33	135	0.52537
h3k4me3_kidney	150	tc1_hsa	Tc1	Low_complexity	2	12	131	135	0.0226822
h3k4me3_kidney	150	tc1_hsa	Human	MER1_type	0	0	38	147	0
h3k4me3_kidney	150	tc1_hsa	Tc1	MER1_type	0	0	133	147	0
h3k4me3_kidney	150	tc1_hsa	Human	MER1_type?	0	0	38	147	0
h3k4me3_kidney	150	tc1_hsa	Tc1	MER1_type?	0	0	133	147	0
h3k4me3_kidney	150	tc1_hsa	Human	MER2_type	0	0	38	147	0
h3k4me3_kidney	150	tc1_hsa	Tc1	MER2_type	0	0	133	147	0
h3k4me3_kidney	150	tc1_hsa	Human	MIR	0	1	38	146	0.464671
h3k4me3_kidney	150	tc1_hsa	Tc1	MIR	0	1	133	146	0.960001
h3k4me3_kidney	150	tc1_hsa	Human	MaLR	1	1	37	146	0.875279
h3k4me3_kidney	150	tc1_hsa	Tc1	MaLR	3	1	130	146	0.54512
h3k4me3_kidney	150	tc1_hsa	Human	Mariner	0	0	38	147	0
h3k4me3_kidney	150	tc1_hsa	Tc1	Mariner	0	0	133	147	0
h3k4me3_kidney	150	tc1_hsa	Human	MuDR	0	0	38	147	0
h3k4me3_kidney	150	tc1_hsa	Tc1	MuDR	0	0	133	147	0
h3k4me3_kidney	150	tc1_hsa	Human	Other	0	0	38	147	0
h3k4me3_kidney	150	tc1_hsa	Tc1	Other	6	0	127	147	0.028523
h3k4me3_kidney	150	tc1_hsa	Human	RTE	0	0	38	147	0
h3k4me3_kidney	150	tc1_hsa	Tc1	RTE	0	0	133	147	0
h3k4me3_kidney	150	tc1_hsa	Human	Simple_repeat	1	5	37	142	0.783411
h3k4me3_kidney	150	tc1_hsa	Tc1	Simple_repeat	1	5	132	142	0.264564
h3k4me3_kidney	150	tc1_hsa	Human	Tip100	0	1	38	146	0.464671
h3k4me3_kidney	150	tc1_hsa	Tc1	Tip100	0	1	133	146	0.960001
h3k4me3_kidney	150	tc1_hsa	Human	rRNA	0	0	38	147	0
h3k4me3_kidney	150	tc1_hsa	Tc1	rRNA	0	0	133	147	0
h3k4me3_kidney	150	tc1_hsa	Human	snRNA	0	0	38	147	0
h3k4me3_kidney	150	tc1_hsa	Tc1	snRNA	0	0	133	147	0
h3k4me3_kidney	150	tc1_hsa	Human	telo	0	0	38	147	0
h3k4me3_kidney	150	tc1_hsa	Tc1	telo	4	0	129	147	0.106621
h3k4me3_kidney	50	hsa_tc1	Human	AcHobo	0	0	42	146	0
h3k4me3_kidney	50	hsa_tc1	Tc1	AcHobo	0	0	131	146	0
h3k4me3_kidney	50	hsa_tc1	Human	Alu	3	0	39	146	0.0105652
h3k4me3_kidney	50	hsa_tc1	Tc1	Alu	3	0	128	146	0.208698
h3k4me3_kidney	50	hsa_tc1	Human	CR1	0	0	42	146	0
h3k4me3_kidney	50	hsa_tc1	Tc1	CR1	0	0	131	146	0
h3k4me3_kidney	50	hsa_tc1	Human	DNA	0	0	42	146	0
h3k4me3_kidney	50	hsa_tc1	Tc1	DNA	0	0	131	146	0
h3k4me3_kidney	50	hsa_tc1	Human	ERV1	1	3	41	143	0.63293
h3k4me3_kidney	50	hsa_tc1	Tc1	ERV1	23	3	108	143	2.54592e-05
h3k4me3_kidney	50	hsa_tc1	Human	ERVK	0	1	42	145	0.505523
h3k4me3_kidney	50	hsa_tc1	Tc1	ERVK	0	1	131	145	0.956673
h3k4me3_kidney	50	hsa_tc1	Human	ERVL	0	0	42	146	0
h3k4me3_kidney	50	hsa_tc1	Tc1	ERVL	1	0	130	146	0.956673
h3k4me3_kidney	50	hsa_tc1	Human	L1	0	1	42	145	0.505523
h3k4me3_kidney	50	hsa_tc1	Tc1	L1	9	1	122	145	0.0149886
h3k4me3_kidney	50	hsa_tc1	Human	L2	0	1	42	145	0.505523
h3k4me3_kidney	50	hsa_tc1	Tc1	L2	2	1	129	145	0.924756
h3k4me3_kidney	50	hsa_tc1	Human	Low_complexity	3	6	39	140	0.688166
h3k4me3_kidney	50	hsa_tc1	Tc1	Low_complexity	2	6	129	140	0.356401
h3k4me3_kidney	50	hsa_tc1	Human	MER1_type	0	0	42	146	0
h3k4me3_kidney	50	hsa_tc1	Tc1	MER1_type	0	0	131	146	0
h3k4me3_kidney	50	hsa_tc1	Human	MER1_type?	0	0	42	146	0
h3k4me3_kidney	50	hsa_tc1	Tc1	MER1_type?	0	0	131	146	0
h3k4me3_kidney	50	hsa_tc1	Human	MER2_type	0	0	42	146	0
h3k4me3_kidney	50	hsa_tc1	Tc1	MER2_type	0	0	131	146	0
h3k4me3_kidney	50	hsa_tc1	Human	MIR	0	0	42	146	0
h3k4me3_kidney	50	hsa_tc1	Tc1	MIR	0	0	131	146	0
h3k4me3_kidney	50	hsa_tc1	Human	MaLR	1	1	41	145	0.927665
h3k4me3_kidney	50	hsa_tc1	Tc1	MaLR	2	1	129	145	0.924756
h3k4me3_kidney	50	hsa_tc1	Human	Mariner	0	0	42	146	0
h3k4me3_kidney	50	hsa_tc1	Tc1	Mariner	0	0	131	146	0
h3k4me3_kidney	50	hsa_tc1	Human	MuDR	0	0	42	146	0
h3k4me3_kidney	50	hsa_tc1	Tc1	MuDR	0	0	131	146	0
h3k4me3_kidney	50	hsa_tc1	Human	Other	0	0	42	146	0
h3k4me3_kidney	50	hsa_tc1	Tc1	Other	6	0	125	146	0.0277326
h3k4me3_kidney	50	hsa_tc1	Human	RTE	0	0	42	146	0
h3k4me3_kidney	50	hsa_tc1	Tc1	RTE	0	0	131	146	0
h3k4me3_kidney	50	hsa_tc1	Human	Simple_repeat	0	3	42	143	0.812007
h3k4me3_kidney	50	hsa_tc1	Tc1	Simple_repeat	0	3	131	143	0.2854
h3k4me3_kidney	50	hsa_tc1	Human	Tip100	0	1	42	145	0.505523
h3k4me3_kidney	50	hsa_tc1	Tc1	Tip100	0	1	131	145	0.956673
h3k4me3_kidney	50	hsa_tc1	Human	rRNA	0	0	42	146	0
h3k4me3_kidney	50	hsa_tc1	Tc1	rRNA	0	0	131	146	0
h3k4me3_kidney	50	hsa_tc1	Human	snRNA	0	0	42	146	0
h3k4me3_kidney	50	hsa_tc1	Tc1	snRNA	0	0	131	146	0
h3k4me3_kidney	50	hsa_tc1	Human	telo	0	0	42	146	0
h3k4me3_kidney	50	hsa_tc1	Tc1	telo	4	0	127	146	0.104713
h3k4me3_kidney	50	tc1_hsa	Human	AcHobo	0	0	38	147	0
h3k4me3_kidney	50	tc1_hsa	Tc1	AcHobo	0	0	133	147	0
h3k4me3_kidney	50	tc1_hsa	Human	Alu	3	0	35	147	0.0066436
h3k4me3_kidney	50	tc1_hsa	Tc1	Alu	3	0	130	147	0.211457
h3k4me3_kidney	50	tc1_hsa	Human	CR1	0	0	38	147	0
h3k4me3_kidney	50	tc1_hsa	Tc1	CR1	0	0	133	147	0
h3k4me3_kidney	50	tc1_hsa	Human	DNA	0	0	38	147	0
h3k4me3_kidney	50	tc1_hsa	Tc1	DNA	0	0	133	147	0
h3k4me3_kidney	50	tc1_hsa	Human	ERV1	1	3	37	144	0.687373
h3k4me3_kidney	50	tc1_hsa	Tc1	ERV1	24	3	109	144	1.5053e-05
h3k4me3_kidney	50	tc1_hsa	Human	ERVK	0	0	38	147	0
h3k4me3_kidney	50	tc1_hsa	Tc1	ERVK	0	0	133	147	0
h3k4me3_kidney	50	tc1_hsa	Human	ERVL	0	0	38	147	0
h3k4me3_kidney	50	tc1_hsa	Tc1	ERVL	1	0	132	147	0.960001
h3k4me3_kidney	50	tc1_hsa	Human	L1	0	1	38	146	0.464671
h3k4me3_kidney	50	tc1_hsa	Tc1	L1	9	1	124	146	0.0155952
h3k4me3_kidney	50	tc1_hsa	Human	L2	0	1	38	146	0.464671
h3k4me3_kidney	50	tc1_hsa	Tc1	L2	2	1	131	146	0.930529
h3k4me3_kidney	50	tc1_hsa	Human	Low_complexity	4	7	34	140	0.339751
h3k4me3_kidney	50	tc1_hsa	Tc1	Low_complexity	2	7	131	140	0.228463
h3k4me3_kidney	50	tc1_hsa	Human	MER1_type	0	0	38	147	0
h3k4me3_kidney	50	tc1_hsa	Tc1	MER1_type	0	0	133	147	0
h3k4me3_kidney	50	tc1_hsa	Human	MER1_type?	0	0	38	147	0
h3k4me3_kidney	50	tc1_hsa	Tc1	MER1_type?	0	0	133	147	0
h3k4me3_kidney	50	tc1_hsa	Human	MER2_type	0	0	38	147	0
h3k4me3_kidney	50	tc1_hsa	Tc1	MER2_type	0	0	133	147	0
h3k4me3_kidney	50	tc1_hsa	Human	MIR	0	1	38	146	0.464671
h3k4me3_kidney	50	tc1_hsa	Tc1	MIR	0	1	133	146	0.960001
h3k4me3_kidney	50	tc1_hsa	Human	MaLR	1	1	37	146	0.875279
h3k4me3_kidney	50	tc1_hsa	Tc1	MaLR	2	1	131	146	0.930529
h3k4me3_kidney	50	tc1_hsa	Human	Mariner	0	0	38	147	0
h3k4me3_kidney	50	tc1_hsa	Tc1	Mariner	0	0	133	147	0
h3k4me3_kidney	50	tc1_hsa	Human	MuDR	0	0	38	147	0
h3k4me3_kidney	50	tc1_hsa	Tc1	MuDR	0	0	133	147	0
h3k4me3_kidney	50	tc1_hsa	Human	Other	0	0	38	147	0
h3k4me3_kidney	50	tc1_hsa	Tc1	Other	6	0	127	147	0.028523
h3k4me3_kidney	50	tc1_hsa	Human	RTE	0	0	38	147	0
h3k4me3_kidney	50	tc1_hsa	Tc1	RTE	0	0	133	147	0
h3k4me3_kidney	50	tc1_hsa	Human	Simple_repeat	1	3	37	144	0.687373
h3k4me3_kidney	50	tc1_hsa	Tc1	Simple_repeat	0	3	133	144	0.28228
h3k4me3_kidney	50	tc1_hsa	Human	Tip100	0	1	38	146	0.464671
h3k4me3_kidney	50	tc1_hsa	Tc1	Tip100	0	1	133	146	0.960001
h3k4me3_kidney	50	tc1_hsa	Human	rRNA	0	0	38	147	0
h3k4me3_kidney	50	tc1_hsa	Tc1	rRNA	0	0	133	147	0
h3k4me3_kidney	50	tc1_hsa	Human	snRNA	0	0	38	147	0
h3k4me3_kidney	50	tc1_hsa	Tc1	snRNA	0	0	133	147	0
h3k4me3_kidney	50	tc1_hsa	Human	telo	0	0	38	147	0
h3k4me3_kidney	50	tc1_hsa	Tc1	telo	4	0	129	147	0.106621
h3k4me3_kidney	0	hsa_tc1	Human	AcHobo	0	0	42	146	0
h3k4me3_kidney	0	hsa_tc1	Tc1	AcHobo	0	0	131	146	0
h3k4me3_kidney	0	hsa_tc1	Human	Alu	3	0	39	146	0.0105652
h3k4me3_kidney	0	hsa_tc1	Tc1	Alu	3	0	128	146	0.208698
h3k4me3_kidney	0	hsa_tc1	Human	CR1	0	0	42	146	0
h3k4me3_kidney	0	hsa_tc1	Tc1	CR1	0	0	131	146	0
h3k4me3_kidney	0	hsa_tc1	Human	DNA	0	0	42	146	0
h3k4me3_kidney	0	hsa_tc1	Tc1	DNA	0	0	131	146	0
h3k4me3_kidney	0	hsa_tc1	Human	ERV1	1	3	41	143	0.63293
h3k4me3_kidney	0	hsa_tc1	Tc1	ERV1	23	3	108	143	2.54592e-05
h3k4me3_kidney	0	hsa_tc1	Human	ERVK	0	1	42	145	0.505523
h3k4me3_kidney	0	hsa_tc1	Tc1	ERVK	0	1	131	145	0.956673
h3k4me3_kidney	0	hsa_tc1	Human	ERVL	0	0	42	146	0
h3k4me3_kidney	0	hsa_tc1	Tc1	ERVL	1	0	130	146	0.956673
h3k4me3_kidney	0	hsa_tc1	Human	L1	0	1	42	145	0.505523
h3k4me3_kidney	0	hsa_tc1	Tc1	L1	9	1	122	145	0.0149886
h3k4me3_kidney	0	hsa_tc1	Human	L2	0	0	42	146	0
h3k4me3_kidney	0	hsa_tc1	Tc1	L2	2	0	129	146	0.430879
h3k4me3_kidney	0	hsa_tc1	Human	Low_complexity	1	4	41	142	0.676844
h3k4me3_kidney	0	hsa_tc1	Tc1	Low_complexity	2	4	129	142	0.780208
h3k4me3_kidney	0	hsa_tc1	Human	MER1_type	0	0	42	146	0
h3k4me3_kidney	0	hsa_tc1	Tc1	MER1_type	0	0	131	146	0
h3k4me3_kidney	0	hsa_tc1	Human	MER1_type?	0	0	42	146	0
h3k4me3_kidney	0	hsa_tc1	Tc1	MER1_type?	0	0	131	146	0
h3k4me3_kidney	0	hsa_tc1	Human	MER2_type	0	0	42	146	0
h3k4me3_kidney	0	hsa_tc1	Tc1	MER2_type	0	0	131	146	0
h3k4me3_kidney	0	hsa_tc1	Human	MIR	0	0	42	146	0
h3k4me3_kidney	0	hsa_tc1	Tc1	MIR	0	0	131	146	0
h3k4me3_kidney	0	hsa_tc1	Human	MaLR	1	1	41	145	0.927665
h3k4me3_kidney	0	hsa_tc1	Tc1	MaLR	2	1	129	145	0.924756
h3k4me3_kidney	0	hsa_tc1	Human	Mariner	0	0	42	146	0
h3k4me3_kidney	0	hsa_tc1	Tc1	Mariner	0	0	131	146	0
h3k4me3_kidney	0	hsa_tc1	Human	MuDR	0	0	42	146	0
h3k4me3_kidney	0	hsa_tc1	Tc1	MuDR	0	0	131	146	0
h3k4me3_kidney	0	hsa_tc1	Human	Other	0	0	42	146	0
h3k4me3_kidney	0	hsa_tc1	Tc1	Other	6	0	125	146	0.0277326
h3k4me3_kidney	0	hsa_tc1	Human	RTE	0	0	42	146	0
h3k4me3_kidney	0	hsa_tc1	Tc1	RTE	0	0	131	146	0
h3k4me3_kidney	0	hsa_tc1	Human	Simple_repeat	0	1	42	145	0.505523
h3k4me3_kidney	0	hsa_tc1	Tc1	Simple_repeat	0	1	131	145	0.956673
h3k4me3_kidney	0	hsa_tc1	Human	Tip100	0	1	42	145	0.505523
h3k4me3_kidney	0	hsa_tc1	Tc1	Tip100	0	1	131	145	0.956673
h3k4me3_kidney	0	hsa_tc1	Human	rRNA	0	0	42	146	0
h3k4me3_kidney	0	hsa_tc1	Tc1	rRNA	0	0	131	146	0
h3k4me3_kidney	0	hsa_tc1	Human	snRNA	0	0	42	146	0
h3k4me3_kidney	0	hsa_tc1	Tc1	snRNA	0	0	131	146	0
h3k4me3_kidney	0	hsa_tc1	Human	telo	0	0	42	146	0
h3k4me3_kidney	0	hsa_tc1	Tc1	telo	4	0	127	146	0.104713
h3k4me3_kidney	0	tc1_hsa	Human	AcHobo	0	0	38	147	0
h3k4me3_kidney	0	tc1_hsa	Tc1	AcHobo	0	0	133	147	0
h3k4me3_kidney	0	tc1_hsa	Human	Alu	3	0	35	147	0.0066436
h3k4me3_kidney	0	tc1_hsa	Tc1	Alu	3	0	130	147	0.211457
h3k4me3_kidney	0	tc1_hsa	Human	CR1	0	0	38	147	0
h3k4me3_kidney	0	tc1_hsa	Tc1	CR1	0	0	133	147	0
h3k4me3_kidney	0	tc1_hsa	Human	DNA	0	0	38	147	0
h3k4me3_kidney	0	tc1_hsa	Tc1	DNA	0	0	133	147	0
h3k4me3_kidney	0	tc1_hsa	Human	ERV1	1	3	37	144	0.687373
h3k4me3_kidney	0	tc1_hsa	Tc1	ERV1	24	3	109	144	1.5053e-05
h3k4me3_kidney	0	tc1_hsa	Human	ERVK	0	0	38	147	0
h3k4me3_kidney	0	tc1_hsa	Tc1	ERVK	0	0	133	147	0
h3k4me3_kidney	0	tc1_hsa	Human	ERVL	0	0	38	147	0
h3k4me3_kidney	0	tc1_hsa	Tc1	ERVL	1	0	132	147	0.960001
h3k4me3_kidney	0	tc1_hsa	Human	L1	0	1	38	146	0.464671
h3k4me3_kidney	0	tc1_hsa	Tc1	L1	9	1	124	146	0.0155952
h3k4me3_kidney	0	tc1_hsa	Human	L2	0	0	38	147	0
h3k4me3_kidney	0	tc1_hsa	Tc1	L2	2	0	131	147	0.434457
h3k4me3_kidney	0	tc1_hsa	Human	Low_complexity	2	6	36	141	0.898023
h3k4me3_kidney	0	tc1_hsa	Tc1	Low_complexity	2	6	131	141	0.350393
h3k4me3_kidney	0	tc1_hsa	Human	MER1_type	0	0	38	147	0
h3k4me3_kidney	0	tc1_hsa	Tc1	MER1_type	0	0	133	147	0
h3k4me3_kidney	0	tc1_hsa	Human	MER1_type?	0	0	38	147	0
h3k4me3_kidney	0	tc1_hsa	Tc1	MER1_type?	0	0	133	147	0
h3k4me3_kidney	0	tc1_hsa	Human	MER2_type	0	0	38	147	0
h3k4me3_kidney	0	tc1_hsa	Tc1	MER2_type	0	0	133	147	0
h3k4me3_kidney	0	tc1_hsa	Human	MIR	0	1	38	146	0.464671
h3k4me3_kidney	0	tc1_hsa	Tc1	MIR	0	1	133	146	0.960001
h3k4me3_kidney	0	tc1_hsa	Human	MaLR	1	1	37	146	0.875279
h3k4me3_kidney	0	tc1_hsa	Tc1	MaLR	2	1	131	146	0.930529
h3k4me3_kidney	0	tc1_hsa	Human	Mariner	0	0	38	147	0
h3k4me3_kidney	0	tc1_hsa	Tc1	Mariner	0	0	133	147	0
h3k4me3_kidney	0	tc1_hsa	Human	MuDR	0	0	38	147	0
h3k4me3_kidney	0	tc1_hsa	Tc1	MuDR	0	0	133	147	0
h3k4me3_kidney	0	tc1_hsa	Human	Other	0	0	38	147	0
h3k4me3_kidney	0	tc1_hsa	Tc1	Other	6	0	127	147	0.028523
h3k4me3_kidney	0	tc1_hsa	Human	RTE	0	0	38	147	0
h3k4me3_kidney	0	tc1_hsa	Tc1	RTE	0	0	133	147	0
h3k4me3_kidney	0	tc1_hsa	Human	Simple_repeat	0	1	38	146	0.464671
h3k4me3_kidney	0	tc1_hsa	Tc1	Simple_repeat	0	1	133	146	0.960001
h3k4me3_kidney	0	tc1_hsa	Human	Tip100	0	1	38	146	0.464671
h3k4me3_kidney	0	tc1_hsa	Tc1	Tip100	0	1	133	146	0.960001
h3k4me3_kidney	0	tc1_hsa	Human	rRNA	0	0	38	147	0
h3k4me3_kidney	0	tc1_hsa	Tc1	rRNA	0	0	133	147	0
h3k4me3_kidney	0	tc1_hsa	Human	snRNA	0	0	38	147	0
h3k4me3_kidney	0	tc1_hsa	Tc1	snRNA	0	0	133	147	0
h3k4me3_kidney	0	tc1_hsa	Human	telo	0	0	38	147	0
h3k4me3_kidney	0	tc1_hsa	Tc1	telo	4	0	129	147	0.106621
h3k4me3_liver	200	hsa_tc1	Human	AcHobo	0	0	51	215	0
h3k4me3_liver	200	hsa_tc1	Tc1	AcHobo	0	0	116	215	0
h3k4me3_liver	200	hsa_tc1	Human	Alu	5	5	46	210	0.0344454
h3k4me3_liver	200	hsa_tc1	Tc1	Alu	7	5	109	210	0.157306
h3k4me3_liver	200	hsa_tc1	Human	CR1	0	1	51	214	0.43271
h3k4me3_liver	200	hsa_tc1	Tc1	CR1	0	1	116	214	0.753585
h3k4me3_liver	200	hsa_tc1	Human	DNA	0	0	51	215	0
h3k4me3_liver	200	hsa_tc1	Tc1	DNA	0	0	116	215	0
h3k4me3_liver	200	hsa_tc1	Human	ERV1	4	8	47	207	0.368145
h3k4me3_liver	200	hsa_tc1	Tc1	ERV1	17	8	99	207	0.000741171
h3k4me3_liver	200	hsa_tc1	Human	ERVK	0	1	51	214	0.43271
h3k4me3_liver	200	hsa_tc1	Tc1	ERVK	0	1	116	214	0.753585
h3k4me3_liver	200	hsa_tc1	Human	ERVL	0	0	51	215	0
h3k4me3_liver	200	hsa_tc1	Tc1	ERVL	2	0	114	215	0.234874
h3k4me3_liver	200	hsa_tc1	Human	L1	1	1	50	214	0.833569
h3k4me3_liver	200	hsa_tc1	Tc1	L1	10	1	106	214	0.000285438
h3k4me3_liver	200	hsa_tc1	Human	L2	1	3	50	212	0.732654
h3k4me3_liver	200	hsa_tc1	Tc1	L2	2	3	114	212	0.811676
h3k4me3_liver	200	hsa_tc1	Human	Low_complexity	0	10	51	205	0.245831
h3k4me3_liver	200	hsa_tc1	Tc1	Low_complexity	0	10	116	205	0.0431586
h3k4me3_liver	200	hsa_tc1	Human	MER1_type	1	2	50	213	0.911696
h3k4me3_liver	200	hsa_tc1	Tc1	MER1_type	0	2	116	213	0.765201
h3k4me3_liver	200	hsa_tc1	Human	MER1_type?	0	0	51	215	0
h3k4me3_liver	200	hsa_tc1	Tc1	MER1_type?	0	0	116	215	0
h3k4me3_liver	200	hsa_tc1	Human	MER2_type	0	0	51	215	0
h3k4me3_liver	200	hsa_tc1	Tc1	MER2_type	0	0	116	215	0
h3k4me3_liver	200	hsa_tc1	Human	MIR	2	4	49	211	0.713814
h3k4me3_liver	200	hsa_tc1	Tc1	MIR	0	4	116	211	0.341687
h3k4me3_liver	200	hsa_tc1	Human	MaLR	0	5	51	210	0.598884
h3k4me3_liver	200	hsa_tc1	Tc1	MaLR	0	5	116	210	0.236904
h3k4me3_liver	200	hsa_tc1	Human	Mariner	0	0	51	215	0
h3k4me3_liver	200	hsa_tc1	Tc1	Mariner	0	0	116	215	0
h3k4me3_liver	200	hsa_tc1	Human	MuDR	0	0	51	215	0
h3k4me3_liver	200	hsa_tc1	Tc1	MuDR	0	0	116	215	0
h3k4me3_liver	200	hsa_tc1	Human	Other	0	0	51	215	0
h3k4me3_liver	200	hsa_tc1	Tc1	Other	5	0	111	215	0.00945296
h3k4me3_liver	200	hsa_tc1	Human	RTE	0	0	51	215	0
h3k4me3_liver	200	hsa_tc1	Tc1	RTE	0	0	116	215	0
h3k4me3_liver	200	hsa_tc1	Human	Satellite	0	0	51	215	0
h3k4me3_liver	200	hsa_tc1	Tc1	Satellite	0	0	116	215	0
h3k4me3_liver	200	hsa_tc1	Human	Simple_repeat	3	4	48	211	0.259891
h3k4me3_liver	200	hsa_tc1	Tc1	Simple_repeat	3	4	113	211	0.97009
h3k4me3_liver	200	hsa_tc1	Human	Tip100	0	1	51	214	0.43271
h3k4me3_liver	200	hsa_tc1	Tc1	Tip100	0	1	116	214	0.753585
h3k4me3_liver	200	hsa_tc1	Human	rRNA	0	0	51	215	0
h3k4me3_liver	200	hsa_tc1	Tc1	rRNA	0	0	116	215	0
h3k4me3_liver	200	hsa_tc1	Human	snRNA	0	0	51	215	0
h3k4me3_liver	200	hsa_tc1	Tc1	snRNA	0	0	116	215	0
h3k4me3_liver	200	hsa_tc1	Human	telo	0	0	51	215	0
h3k4me3_liver	200	hsa_tc1	Tc1	telo	3	0	113	215	0.0782401
h3k4me3_liver	200	tc1_hsa	Human	AcHobo	0	0	51	214	0
h3k4me3_liver	200	tc1_hsa	Tc1	AcHobo	0	0	118	214	0
h3k4me3_liver	200	tc1_hsa	Human	Alu	6	7	45	207	0.0305426
h3k4me3_liver	200	tc1_hsa	Tc1	Alu	6	7	112	207	0.603119
h3k4me3_liver	200	tc1_hsa	Human	CR1	0	0	51	214	0
h3k4me3_liver	200	tc1_hsa	Tc1	CR1	0	0	118	214	0
h3k4me3_liver	200	tc1_hsa	Human	DNA	0	0	51	214	0
h3k4me3_liver	200	tc1_hsa	Tc1	DNA	0	0	118	214	0
h3k4me3_liver	200	tc1_hsa	Human	ERV1	6	7	45	207	0.0305426
h3k4me3_liver	200	tc1_hsa	Tc1	ERV1	20	7	98	207	3.25967e-05
h3k4me3_liver	200	tc1_hsa	Human	ERVK	0	0	51	214	0
h3k4me3_liver	200	tc1_hsa	Tc1	ERVK	0	0	118	214	0
h3k4me3_liver	200	tc1_hsa	Human	ERVL	0	0	51	214	0
h3k4me3_liver	200	tc1_hsa	Tc1	ERVL	2	0	116	214	0.242256
h3k4me3_liver	200	tc1_hsa	Human	L1	1	1	50	213	0.835836
h3k4me3_liver	200	tc1_hsa	Tc1	L1	10	1	108	213	0.000341786
h3k4me3_liver	200	tc1_hsa	Human	L2	1	2	50	212	0.909286
h3k4me3_liver	200	tc1_hsa	Tc1	L2	2	2	116	212	0.934404
h3k4me3_liver	200	tc1_hsa	Human	Low_complexity	2	12	49	202	0.892316
h3k4me3_liver	200	tc1_hsa	Tc1	Low_complexity	0	12	118	202	0.0207256
h3k4me3_liver	200	tc1_hsa	Human	MER1_type	0	1	51	213	0.434448
h3k4me3_liver	200	tc1_hsa	Tc1	MER1_type	0	1	118	213	0.762259
h3k4me3_liver	200	tc1_hsa	Human	MER1_type?	0	0	51	214	0
h3k4me3_liver	200	tc1_hsa	Tc1	MER1_type?	0	0	118	214	0
h3k4me3_liver	200	tc1_hsa	Human	MER2_type	0	0	51	214	0
h3k4me3_liver	200	tc1_hsa	Tc1	MER2_type	0	0	118	214	0
h3k4me3_liver	200	tc1_hsa	Human	MIR	1	1	50	213	0.835836
h3k4me3_liver	200	tc1_hsa	Tc1	MIR	0	1	118	213	0.762259
h3k4me3_liver	200	tc1_hsa	Human	MaLR	0	5	51	209	0.596518
h3k4me3_liver	200	tc1_hsa	Tc1	MaLR	0	5	118	209	0.229231
h3k4me3_liver	200	tc1_hsa	Human	Mariner	0	0	51	214	0
h3k4me3_liver	200	tc1_hsa	Tc1	Mariner	0	0	118	214	0
h3k4me3_liver	200	tc1_hsa	Human	MuDR	0	0	51	214	0
h3k4me3_liver	200	tc1_hsa	Tc1	MuDR	0	0	118	214	0
h3k4me3_liver	200	tc1_hsa	Human	Other	0	0	51	214	0
h3k4me3_liver	200	tc1_hsa	Tc1	Other	5	0	113	214	0.0103627
h3k4me3_liver	200	tc1_hsa	Human	RTE	0	0	51	214	0
h3k4me3_liver	200	tc1_hsa	Tc1	RTE	0	0	118	214	0
h3k4me3_liver	200	tc1_hsa	Human	Satellite	0	0	51	214	0
h3k4me3_liver	200	tc1_hsa	Tc1	Satellite	0	0	118	214	0
h3k4me3_liver	200	tc1_hsa	Human	Simple_repeat	2	5	49	209	0.881948
h3k4me3_liver	200	tc1_hsa	Tc1	Simple_repeat	2	5	116	209	0.992328
h3k4me3_liver	200	tc1_hsa	Human	Tip100	0	1	51	213	0.434448
h3k4me3_liver	200	tc1_hsa	Tc1	Tip100	0	1	118	213	0.762259
h3k4me3_liver	200	tc1_hsa	Human	rRNA	0	0	51	214	0
h3k4me3_liver	200	tc1_hsa	Tc1	rRNA	0	0	118	214	0
h3k4me3_liver	200	tc1_hsa	Human	snRNA	0	0	51	214	0
h3k4me3_liver	200	tc1_hsa	Tc1	snRNA	0	0	118	214	0
h3k4me3_liver	200	tc1_hsa	Human	telo	0	0	51	214	0
h3k4me3_liver	200	tc1_hsa	Tc1	telo	3	0	115	214	0.082338
h3k4me3_liver	150	hsa_tc1	Human	AcHobo	0	0	51	215	0
h3k4me3_liver	150	hsa_tc1	Tc1	AcHobo	0	0	116	215	0
h3k4me3_liver	150	hsa_tc1	Human	Alu	4	5	47	210	0.126366
h3k4me3_liver	150	hsa_tc1	Tc1	Alu	7	5	109	210	0.157306
h3k4me3_liver	150	hsa_tc1	Human	CR1	0	1	51	214	0.43271
h3k4me3_liver	150	hsa_tc1	Tc1	CR1	0	1	116	214	0.753585
h3k4me3_liver	150	hsa_tc1	Human	DNA	0	0	51	215	0
h3k4me3_liver	150	hsa_tc1	Tc1	DNA	0	0	116	215	0
h3k4me3_liver	150	hsa_tc1	Human	ERV1	4	8	47	207	0.368145
h3k4me3_liver	150	hsa_tc1	Tc1	ERV1	17	8	99	207	0.000741171
h3k4me3_liver	150	hsa_tc1	Human	ERVK	0	1	51	214	0.43271
h3k4me3_liver	150	hsa_tc1	Tc1	ERVK	0	1	116	214	0.753585
h3k4me3_liver	150	hsa_tc1	Human	ERVL	0	0	51	215	0
h3k4me3_liver	150	hsa_tc1	Tc1	ERVL	1	0	115	215	0.753585
h3k4me3_liver	150	hsa_tc1	Human	L1	1	1	50	214	0.833569
h3k4me3_liver	150	hsa_tc1	Tc1	L1	10	1	106	214	0.000285438
h3k4me3_liver	150	hsa_tc1	Human	L2	1	1	50	214	0.833569
h3k4me3_liver	150	hsa_tc1	Tc1	L2	2	1	114	214	0.585496
h3k4me3_liver	150	hsa_tc1	Human	Low_complexity	0	9	51	206	0.291077
h3k4me3_liver	150	hsa_tc1	Tc1	Low_complexity	0	9	116	206	0.0601078
h3k4me3_liver	150	hsa_tc1	Human	MER1_type	1	2	50	213	0.911696
h3k4me3_liver	150	hsa_tc1	Tc1	MER1_type	0	2	116	213	0.765201
h3k4me3_liver	150	hsa_tc1	Human	MER1_type?	0	0	51	215	0
h3k4me3_liver	150	hsa_tc1	Tc1	MER1_type?	0	0	116	215	0
h3k4me3_liver	150	hsa_tc1	Human	MER2_type	0	0	51	215	0
h3k4me3_liver	150	hsa_tc1	Tc1	MER2_type	0	0	116	215	0
h3k4me3_liver	150	hsa_tc1	Human	MIR	2	3	49	212	0.534692
h3k4me3_liver	150	hsa_tc1	Tc1	MIR	0	3	116	212	0.502704
h3k4me3_liver	150	hsa_tc1	Human	MaLR	0	5	51	210	0.598884
h3k4me3_liver	150	hsa_tc1	Tc1	MaLR	0	5	116	210	0.236904
h3k4me3_liver	150	hsa_tc1	Human	Mariner	0	0	51	215	0
h3k4me3_liver	150	hsa_tc1	Tc1	Mariner	0	0	116	215	0
h3k4me3_liver	150	hsa_tc1	Human	MuDR	0	0	51	215	0
h3k4me3_liver	150	hsa_tc1	Tc1	MuDR	0	0	116	215	0
h3k4me3_liver	150	hsa_tc1	Human	Other	0	0	51	215	0
h3k4me3_liver	150	hsa_tc1	Tc1	Other	5	0	111	215	0.00945296
h3k4me3_liver	150	hsa_tc1	Human	RTE	0	0	51	215	0
h3k4me3_liver	150	hsa_tc1	Tc1	RTE	0	0	116	215	0
h3k4me3_liver	150	hsa_tc1	Human	Satellite	0	0	51	215	0
h3k4me3_liver	150	hsa_tc1	Tc1	Satellite	0	0	116	215	0
h3k4me3_liver	150	hsa_tc1	Human	Simple_repeat	2	4	49	211	0.713814
h3k4me3_liver	150	hsa_tc1	Tc1	Simple_repeat	2	4	114	211	0.731551
h3k4me3_liver	150	hsa_tc1	Human	Tip100	0	1	51	214	0.43271
h3k4me3_liver	150	hsa_tc1	Tc1	Tip100	0	1	116	214	0.753585
h3k4me3_liver	150	hsa_tc1	Human	rRNA	0	0	51	215	0
h3k4me3_liver	150	hsa_tc1	Tc1	rRNA	0	0	116	215	0
h3k4me3_liver	150	hsa_tc1	Human	snRNA	0	0	51	215	0
h3k4me3_liver	150	hsa_tc1	Tc1	snRNA	0	0	116	215	0
h3k4me3_liver	150	hsa_tc1	Human	telo	0	0	51	215	0
h3k4me3_liver	150	hsa_tc1	Tc1	telo	3	0	113	215	0.0782401
h3k4me3_liver	150	tc1_hsa	Human	AcHobo	0	0	51	214	0
h3k4me3_liver	150	tc1_hsa	Tc1	AcHobo	0	0	118	214	0
h3k4me3_liver	150	tc1_hsa	Human	Alu	4	7	47	207	0.279956
h3k4me3_liver	150	tc1_hsa	Tc1	Alu	6	7	112	207	0.603119
h3k4me3_liver	150	tc1_hsa	Human	CR1	0	0	51	214	0
h3k4me3_liver	150	tc1_hsa	Tc1	CR1	0	0	118	214	0
h3k4me3_liver	150	tc1_hsa	Human	DNA	0	0	51	214	0
h3k4me3_liver	150	tc1_hsa	Tc1	DNA	0	0	118	214	0
h3k4me3_liver	150	tc1_hsa	Human	ERV1	6	7	45	207	0.0305426
h3k4me3_liver	150	tc1_hsa	Tc1	ERV1	20	7	98	207	3.25967e-05
h3k4me3_liver	150	tc1_hsa	Human	ERVK	0	0	51	214	0
h3k4me3_liver	150	tc1_hsa	Tc1	ERVK	0	0	118	214	0
h3k4me3_liver	150	tc1_hsa	Human	ERVL	0	0	51	214	0
h3k4me3_liver	150	tc1_hsa	Tc1	ERVL	1	0	117	214	0.762259
h3k4me3_liver	150	tc1_hsa	Human	L1	1	1	50	213	0.835836
h3k4me3_liver	150	tc1_hsa	Tc1	L1	10	1	108	213	0.000341786
h3k4me3_liver	150	tc1_hsa	Human	L2	1	1	50	213	0.835836
h3k4me3_liver	150	tc1_hsa	Tc1	L2	2	1	116	213	0.599192
h3k4me3_liver	150	tc1_hsa	Human	Low_complexity	2	11	49	203	0.998914
h3k4me3_liver	150	tc1_hsa	Tc1	Low_complexity	0	11	118	203	0.0289378
h3k4me3_liver	150	tc1_hsa	Human	MER1_type	0	1	51	213	0.434448
h3k4me3_liver	150	tc1_hsa	Tc1	MER1_type	0	1	118	213	0.762259
h3k4me3_liver	150	tc1_hsa	Human	MER1_type?	0	0	51	214	0
h3k4me3_liver	150	tc1_hsa	Tc1	MER1_type?	0	0	118	214	0
h3k4me3_liver	150	tc1_hsa	Human	MER2_type	0	0	51	214	0
h3k4me3_liver	150	tc1_hsa	Tc1	MER2_type	0	0	118	214	0
h3k4me3_liver	150	tc1_hsa	Human	MIR	1	1	50	213	0.835836
h3k4me3_liver	150	tc1_hsa	Tc1	MIR	0	1	118	213	0.762259
h3k4me3_liver	150	tc1_hsa	Human	MaLR	0	5	51	209	0.596518
h3k4me3_liver	150	tc1_hsa	Tc1	MaLR	0	5	118	209	0.229231
h3k4me3_liver	150	tc1_hsa	Human	Mariner	0	0	51	214	0
h3k4me3_liver	150	tc1_hsa	Tc1	Mariner	0	0	118	214	0
h3k4me3_liver	150	tc1_hsa	Human	MuDR	0	0	51	214	0
h3k4me3_liver	150	tc1_hsa	Tc1	MuDR	0	0	118	214	0
h3k4me3_liver	150	tc1_hsa	Human	Other	0	0	51	214	0
h3k4me3_liver	150	tc1_hsa	Tc1	Other	5	0	113	214	0.0103627
h3k4me3_liver	150	tc1_hsa	Human	RTE	0	0	51	214	0
h3k4me3_liver	150	tc1_hsa	Tc1	RTE	0	0	118	214	0
h3k4me3_liver	150	tc1_hsa	Human	Satellite	0	0	51	214	0
h3k4me3_liver	150	tc1_hsa	Tc1	Satellite	0	0	118	214	0
h3k4me3_liver	150	tc1_hsa	Human	Simple_repeat	1	5	50	209	0.71759
h3k4me3_liver	150	tc1_hsa	Tc1	Simple_repeat	1	5	117	209	0.586134
h3k4me3_liver	150	tc1_hsa	Human	Tip100	0	1	51	213	0.434448
h3k4me3_liver	150	tc1_hsa	Tc1	Tip100	0	1	118	213	0.762259
h3k4me3_liver	150	tc1_hsa	Human	rRNA	0	0	51	214	0
h3k4me3_liver	150	tc1_hsa	Tc1	rRNA	0	0	118	214	0
h3k4me3_liver	150	tc1_hsa	Human	snRNA	0	0	51	214	0
h3k4me3_liver	150	tc1_hsa	Tc1	snRNA	0	0	118	214	0
h3k4me3_liver	150	tc1_hsa	Human	telo	0	0	51	214	0
h3k4me3_liver	150	tc1_hsa	Tc1	telo	3	0	115	214	0.082338
h3k4me3_liver	50	hsa_tc1	Human	AcHobo	0	0	51	215	0
h3k4me3_liver	50	hsa_tc1	Tc1	AcHobo	0	0	116	215	0
h3k4me3_liver	50	hsa_tc1	Human	Alu	4	3	47	212	0.0357585
h3k4me3_liver	50	hsa_tc1	Tc1	Alu	6	3	110	212	0.0965688
h3k4me3_liver	50	hsa_tc1	Human	CR1	0	0	51	215	0
h3k4me3_liver	50	hsa_tc1	Tc1	CR1	0	0	116	215	0
h3k4me3_liver	50	hsa_tc1	Human	DNA	0	0	51	215	0
h3k4me3_liver	50	hsa_tc1	Tc1	DNA	0	0	116	215	0
h3k4me3_liver	50	hsa_tc1	Human	ERV1	4	7	47	208	0.276548
h3k4me3_liver	50	hsa_tc1	Tc1	ERV1	17	7	99	208	0.000326237
h3k4me3_liver	50	hsa_tc1	Human	ERVK	0	1	51	214	0.43271
h3k4me3_liver	50	hsa_tc1	Tc1	ERVK	0	1	116	214	0.753585
h3k4me3_liver	50	hsa_tc1	Human	ERVL	0	0	51	215	0
h3k4me3_liver	50	hsa_tc1	Tc1	ERVL	1	0	115	215	0.753585
h3k4me3_liver	50	hsa_tc1	Human	L1	1	1	50	214	0.833569
h3k4me3_liver	50	hsa_tc1	Tc1	L1	9	1	107	214	0.000773373
h3k4me3_liver	50	hsa_tc1	Human	L2	1	1	50	214	0.833569
h3k4me3_liver	50	hsa_tc1	Tc1	L2	2	1	114	214	0.585496
h3k4me3_liver	50	hsa_tc1	Human	Low_complexity	0	5	51	210	0.598884
h3k4me3_liver	50	hsa_tc1	Tc1	Low_complexity	0	5	116	210	0.236904
h3k4me3_liver	50	hsa_tc1	Human	MER1_type	1	2	50	213	0.911696
h3k4me3_liver	50	hsa_tc1	Tc1	MER1_type	0	2	116	213	0.765201
h3k4me3_liver	50	hsa_tc1	Human	MER1_type?	0	0	51	215	0
h3k4me3_liver	50	hsa_tc1	Tc1	MER1_type?	0	0	116	215	0
h3k4me3_liver	50	hsa_tc1	Human	MER2_type	0	0	51	215	0
h3k4me3_liver	50	hsa_tc1	Tc1	MER2_type	0	0	116	215	0
h3k4me3_liver	50	hsa_tc1	Human	MIR	1	2	50	213	0.911696
h3k4me3_liver	50	hsa_tc1	Tc1	MIR	0	2	116	213	0.765201
h3k4me3_liver	50	hsa_tc1	Human	MaLR	0	5	51	210	0.598884
h3k4me3_liver	50	hsa_tc1	Tc1	MaLR	0	5	116	210	0.236904
h3k4me3_liver	50	hsa_tc1	Human	Mariner	0	0	51	215	0
h3k4me3_liver	50	hsa_tc1	Tc1	Mariner	0	0	116	215	0
h3k4me3_liver	50	hsa_tc1	Human	MuDR	0	0	51	215	0
h3k4me3_liver	50	hsa_tc1	Tc1	MuDR	0	0	116	215	0
h3k4me3_liver	50	hsa_tc1	Human	Other	0	0	51	215	0
h3k4me3_liver	50	hsa_tc1	Tc1	Other	5	0	111	215	0.00945296
h3k4me3_liver	50	hsa_tc1	Human	RTE	0	0	51	215	0
h3k4me3_liver	50	hsa_tc1	Tc1	RTE	0	0	116	215	0
h3k4me3_liver	50	hsa_tc1	Human	Satellite	0	0	51	215	0
h3k4me3_liver	50	hsa_tc1	Tc1	Satellite	0	0	116	215	0
h3k4me3_liver	50	hsa_tc1	Human	Simple_repeat	1	1	50	214	0.833569
h3k4me3_liver	50	hsa_tc1	Tc1	Simple_repeat	2	1	114	214	0.585496
h3k4me3_liver	50	hsa_tc1	Human	Tip100	0	1	51	214	0.43271
h3k4me3_liver	50	hsa_tc1	Tc1	Tip100	0	1	116	214	0.753585
h3k4me3_liver	50	hsa_tc1	Human	rRNA	0	0	51	215	0
h3k4me3_liver	50	hsa_tc1	Tc1	rRNA	0	0	116	215	0
h3k4me3_liver	50	hsa_tc1	Human	snRNA	0	0	51	215	0
h3k4me3_liver	50	hsa_tc1	Tc1	snRNA	0	0	116	215	0
h3k4me3_liver	50	hsa_tc1	Human	telo	0	0	51	215	0
h3k4me3_liver	50	hsa_tc1	Tc1	telo	3	0	113	215	0.0782401
h3k4me3_liver	50	tc1_hsa	Human	AcHobo	0	0	51	214	0
h3k4me3_liver	50	tc1_hsa	Tc1	AcHobo	0	0	118	214	0
h3k4me3_liver	50	tc1_hsa	Human	Alu	4	6	47	208	0.197641
h3k4me3_liver	50	tc1_hsa	Tc1	Alu	6	6	112	208	0.448064
h3k4me3_liver	50	tc1_hsa	Human	CR1	0	0	51	214	0
h3k4me3_liver	50	tc1_hsa	Tc1	CR1	0	0	118	214	0
h3k4me3_liver	50	tc1_hsa	Human	DNA	0	0	51	214	0
h3k4me3_liver	50	tc1_hsa	Tc1	DNA	0	0	118	214	0
h3k4me3_liver	50	tc1_hsa	Human	ERV1	6	6	45	208	0.016799
h3k4me3_liver	50	tc1_hsa	Tc1	ERV1	19	6	99	208	2.94377e-05
h3k4me3_liver	50	tc1_hsa	Human	ERVK	0	0	51	214	0
h3k4me3_liver	50	tc1_hsa	Tc1	ERVK	0	0	118	214	0
h3k4me3_liver	50	tc1_hsa	Human	ERVL	0	0	51	214	0
h3k4me3_liver	50	tc1_hsa	Tc1	ERVL	1	0	117	214	0.762259
h3k4me3_liver	50	tc1_hsa	Human	L1	1	1	50	213	0.835836
h3k4me3_liver	50	tc1_hsa	Tc1	L1	9	1	109	213	0.000906893
h3k4me3_liver	50	tc1_hsa	Human	L2	1	1	50	213	0.835836
h3k4me3_liver	50	tc1_hsa	Tc1	L2	2	1	116	213	0.599192
h3k4me3_liver	50	tc1_hsa	Human	Low_complexity	2	5	49	209	0.881948
h3k4me3_liver	50	tc1_hsa	Tc1	Low_complexity	0	5	118	209	0.229231
h3k4me3_liver	50	tc1_hsa	Human	MER1_type	0	1	51	213	0.434448
h3k4me3_liver	50	tc1_hsa	Tc1	MER1_type	0	1	118	213	0.762259
h3k4me3_liver	50	tc1_hsa	Human	MER1_type?	0	0	51	214	0
h3k4me3_liver	50	tc1_hsa	Tc1	MER1_type?	0	0	118	214	0
h3k4me3_liver	50	tc1_hsa	Human	MER2_type	0	0	51	214	0
h3k4me3_liver	50	tc1_hsa	Tc1	MER2_type	0	0	118	214	0
h3k4me3_liver	50	tc1_hsa	Human	MIR	1	0	50	214	0.434448
h3k4me3_liver	50	tc1_hsa	Tc1	MIR	0	0	118	214	0
h3k4me3_liver	50	tc1_hsa	Human	MaLR	0	5	51	209	0.596518
h3k4me3_liver	50	tc1_hsa	Tc1	MaLR	0	5	118	209	0.229231
h3k4me3_liver	50	tc1_hsa	Human	Mariner	0	0	51	214	0
h3k4me3_liver	50	tc1_hsa	Tc1	Mariner	0	0	118	214	0
h3k4me3_liver	50	tc1_hsa	Human	MuDR	0	0	51	214	0
h3k4me3_liver	50	tc1_hsa	Tc1	MuDR	0	0	118	214	0
h3k4me3_liver	50	tc1_hsa	Human	Other	0	0	51	214	0
h3k4me3_liver	50	tc1_hsa	Tc1	Other	5	0	113	214	0.0103627
h3k4me3_liver	50	tc1_hsa	Human	RTE	0	0	51	214	0
h3k4me3_liver	50	tc1_hsa	Tc1	RTE	0	0	118	214	0
h3k4me3_liver	50	tc1_hsa	Human	Satellite	0	0	51	214	0
h3k4me3_liver	50	tc1_hsa	Tc1	Satellite	0	0	118	214	0
h3k4me3_liver	50	tc1_hsa	Human	Simple_repeat	0	3	51	211	0.909286
h3k4me3_liver	50	tc1_hsa	Tc1	Simple_repeat	1	3	117	211	0.934404
h3k4me3_liver	50	tc1_hsa	Human	Tip100	0	1	51	213	0.434448
h3k4me3_liver	50	tc1_hsa	Tc1	Tip100	0	1	118	213	0.762259
h3k4me3_liver	50	tc1_hsa	Human	rRNA	0	0	51	214	0
h3k4me3_liver	50	tc1_hsa	Tc1	rRNA	0	0	118	214	0
h3k4me3_liver	50	tc1_hsa	Human	snRNA	0	0	51	214	0
h3k4me3_liver	50	tc1_hsa	Tc1	snRNA	0	0	118	214	0
h3k4me3_liver	50	tc1_hsa	Human	telo	0	0	51	214	0
h3k4me3_liver	50	tc1_hsa	Tc1	telo	3	0	115	214	0.082338
h3k4me3_liver	0	hsa_tc1	Human	AcHobo	0	0	51	215	0
h3k4me3_liver	0	hsa_tc1	Tc1	AcHobo	0	0	116	215	0
h3k4me3_liver	0	hsa_tc1	Human	Alu	4	3	47	212	0.0357585
h3k4me3_liver	0	hsa_tc1	Tc1	Alu	6	3	110	212	0.0965688
h3k4me3_liver	0	hsa_tc1	Human	CR1	0	0	51	215	0
h3k4me3_liver	0	hsa_tc1	Tc1	CR1	0	0	116	215	0
h3k4me3_liver	0	hsa_tc1	Human	DNA	0	0	51	215	0
h3k4me3_liver	0	hsa_tc1	Tc1	DNA	0	0	116	215	0
h3k4me3_liver	0	hsa_tc1	Human	ERV1	4	6	47	209	0.194982
h3k4me3_liver	0	hsa_tc1	Tc1	ERV1	17	6	99	209	0.000131504
h3k4me3_liver	0	hsa_tc1	Human	ERVK	0	1	51	214	0.43271
h3k4me3_liver	0	hsa_tc1	Tc1	ERVK	0	1	116	214	0.753585
h3k4me3_liver	0	hsa_tc1	Human	ERVL	0	0	51	215	0
h3k4me3_liver	0	hsa_tc1	Tc1	ERVL	1	0	115	215	0.753585
h3k4me3_liver	0	hsa_tc1	Human	L1	1	1	50	214	0.833569
h3k4me3_liver	0	hsa_tc1	Tc1	L1	9	1	107	214	0.000773373
h3k4me3_liver	0	hsa_tc1	Human	L2	1	0	50	215	0.43271
h3k4me3_liver	0	hsa_tc1	Tc1	L2	2	0	114	215	0.234874
h3k4me3_liver	0	hsa_tc1	Human	Low_complexity	0	2	51	213	0.833569
h3k4me3_liver	0	hsa_tc1	Tc1	Low_complexity	0	2	116	213	0.765201
h3k4me3_liver	0	hsa_tc1	Human	MER1_type	1	1	50	214	0.833569
h3k4me3_liver	0	hsa_tc1	Tc1	MER1_type	0	1	116	214	0.753585
h3k4me3_liver	0	hsa_tc1	Human	MER1_type?	0	0	51	215	0
h3k4me3_liver	0	hsa_tc1	Tc1	MER1_type?	0	0	116	215	0
h3k4me3_liver	0	hsa_tc1	Human	MER2_type	0	0	51	215	0
h3k4me3_liver	0	hsa_tc1	Tc1	MER2_type	0	0	116	215	0
h3k4me3_liver	0	hsa_tc1	Human	MIR	1	1	50	214	0.833569
h3k4me3_liver	0	hsa_tc1	Tc1	MIR	0	1	116	214	0.753585
h3k4me3_liver	0	hsa_tc1	Human	MaLR	0	3	51	212	0.911696
h3k4me3_liver	0	hsa_tc1	Tc1	MaLR	0	3	116	212	0.502704
h3k4me3_liver	0	hsa_tc1	Human	Mariner	0	0	51	215	0
h3k4me3_liver	0	hsa_tc1	Tc1	Mariner	0	0	116	215	0
h3k4me3_liver	0	hsa_tc1	Human	MuDR	0	0	51	215	0
h3k4me3_liver	0	hsa_tc1	Tc1	MuDR	0	0	116	215	0
h3k4me3_liver	0	hsa_tc1	Human	Other	0	0	51	215	0
h3k4me3_liver	0	hsa_tc1	Tc1	Other	5	0	111	215	0.00945296
h3k4me3_liver	0	hsa_tc1	Human	RTE	0	0	51	215	0
h3k4me3_liver	0	hsa_tc1	Tc1	RTE	0	0	116	215	0
h3k4me3_liver	0	hsa_tc1	Human	Satellite	0	0	51	215	0
h3k4me3_liver	0	hsa_tc1	Tc1	Satellite	0	0	116	215	0
h3k4me3_liver	0	hsa_tc1	Human	Simple_repeat	0	1	51	214	0.43271
h3k4me3_liver	0	hsa_tc1	Tc1	Simple_repeat	1	1	115	214	0.765201
h3k4me3_liver	0	hsa_tc1	Human	Tip100	0	1	51	214	0.43271
h3k4me3_liver	0	hsa_tc1	Tc1	Tip100	0	1	116	214	0.753585
h3k4me3_liver	0	hsa_tc1	Human	rRNA	0	0	51	215	0
h3k4me3_liver	0	hsa_tc1	Tc1	rRNA	0	0	116	215	0
h3k4me3_liver	0	hsa_tc1	Human	snRNA	0	0	51	215	0
h3k4me3_liver	0	hsa_tc1	Tc1	snRNA	0	0	116	215	0
h3k4me3_liver	0	hsa_tc1	Human	telo	0	0	51	215	0
h3k4me3_liver	0	hsa_tc1	Tc1	telo	3	0	113	215	0.0782401
h3k4me3_liver	0	tc1_hsa	Human	AcHobo	0	0	51	214	0
h3k4me3_liver	0	tc1_hsa	Tc1	AcHobo	0	0	118	214	0
h3k4me3_liver	0	tc1_hsa	Human	Alu	4	6	47	208	0.197641
h3k4me3_liver	0	tc1_hsa	Tc1	Alu	6	6	112	208	0.448064
h3k4me3_liver	0	tc1_hsa	Human	CR1	0	0	51	214	0
h3k4me3_liver	0	tc1_hsa	Tc1	CR1	0	0	118	214	0
h3k4me3_liver	0	tc1_hsa	Human	DNA	0	0	51	214	0
h3k4me3_liver	0	tc1_hsa	Tc1	DNA	0	0	118	214	0
h3k4me3_liver	0	tc1_hsa	Human	ERV1	5	5	46	209	0.0352022
h3k4me3_liver	0	tc1_hsa	Tc1	ERV1	19	5	99	209	1.01307e-05
h3k4me3_liver	0	tc1_hsa	Human	ERVK	0	0	51	214	0
h3k4me3_liver	0	tc1_hsa	Tc1	ERVK	0	0	118	214	0
h3k4me3_liver	0	tc1_hsa	Human	ERVL	0	0	51	214	0
h3k4me3_liver	0	tc1_hsa	Tc1	ERVL	1	0	117	214	0.762259
h3k4me3_liver	0	tc1_hsa	Human	L1	1	1	50	213	0.835836
h3k4me3_liver	0	tc1_hsa	Tc1	L1	9	1	109	213	0.000906893
h3k4me3_liver	0	tc1_hsa	Human	L2	1	0	50	214	0.434448
h3k4me3_liver	0	tc1_hsa	Tc1	L2	2	0	116	214	0.242256
h3k4me3_liver	0	tc1_hsa	Human	Low_complexity	2	4	49	210	0.71759
h3k4me3_liver	0	tc1_hsa	Tc1	Low_complexity	0	4	118	210	0.33271
h3k4me3_liver	0	tc1_hsa	Human	MER1_type	0	0	51	214	0
h3k4me3_liver	0	tc1_hsa	Tc1	MER1_type	0	0	118	214	0
h3k4me3_liver	0	tc1_hsa	Human	MER1_type?	0	0	51	214	0
h3k4me3_liver	0	tc1_hsa	Tc1	MER1_type?	0	0	118	214	0
h3k4me3_liver	0	tc1_hsa	Human	MER2_type	0	0	51	214	0
h3k4me3_liver	0	tc1_hsa	Tc1	MER2_type	0	0	118	214	0
h3k4me3_liver	0	tc1_hsa	Human	MIR	1	0	50	214	0.434448
h3k4me3_liver	0	tc1_hsa	Tc1	MIR	0	0	118	214	0
h3k4me3_liver	0	tc1_hsa	Human	MaLR	0	3	51	211	0.909286
h3k4me3_liver	0	tc1_hsa	Tc1	MaLR	0	3	118	211	0.492617
h3k4me3_liver	0	tc1_hsa	Human	Mariner	0	0	51	214	0
h3k4me3_liver	0	tc1_hsa	Tc1	Mariner	0	0	118	214	0
h3k4me3_liver	0	tc1_hsa	Human	MuDR	0	0	51	214	0
h3k4me3_liver	0	tc1_hsa	Tc1	MuDR	0	0	118	214	0
h3k4me3_liver	0	tc1_hsa	Human	Other	0	0	51	214	0
h3k4me3_liver	0	tc1_hsa	Tc1	Other	5	0	113	214	0.0103627
h3k4me3_liver	0	tc1_hsa	Human	RTE	0	0	51	214	0
h3k4me3_liver	0	tc1_hsa	Tc1	RTE	0	0	118	214	0
h3k4me3_liver	0	tc1_hsa	Human	Satellite	0	0	51	214	0
h3k4me3_liver	0	tc1_hsa	Tc1	Satellite	0	0	118	214	0
h3k4me3_liver	0	tc1_hsa	Human	Simple_repeat	0	3	51	211	0.909286
h3k4me3_liver	0	tc1_hsa	Tc1	Simple_repeat	0	3	118	211	0.492617
h3k4me3_liver	0	tc1_hsa	Human	Tip100	0	1	51	213	0.434448
h3k4me3_liver	0	tc1_hsa	Tc1	Tip100	0	1	118	213	0.762259
h3k4me3_liver	0	tc1_hsa	Human	rRNA	0	0	51	214	0
h3k4me3_liver	0	tc1_hsa	Tc1	rRNA	0	0	118	214	0
h3k4me3_liver	0	tc1_hsa	Human	snRNA	0	0	51	214	0
h3k4me3_liver	0	tc1_hsa	Tc1	snRNA	0	0	118	214	0
h3k4me3_liver	0	tc1_hsa	Human	telo	0	0	51	214	0
h3k4me3_liver	0	tc1_hsa	Tc1	telo	3	0	115	214	0.082338
h3k4me3_testes	200	hsa_tc1	Human	AcHobo	0	0	162	732	0
h3k4me3_testes	200	hsa_tc1	Tc1	AcHobo	0	0	259	732	0
h3k4me3_testes	200	hsa_tc1	Human	Alu	35	188	127	544	0.324545
h3k4me3_testes	200	hsa_tc1	Tc1	Alu	24	188	235	544	5.06407e-08
h3k4me3_testes	200	hsa_tc1	Human	CR1	0	1	162	731	0.407622
h3k4me3_testes	200	hsa_tc1	Tc1	CR1	0	1	259	731	0.586833
h3k4me3_testes	200	hsa_tc1	Human	DNA	0	0	162	732	0
h3k4me3_testes	200	hsa_tc1	Tc1	DNA	0	0	259	732	0
h3k4me3_testes	200	hsa_tc1	Human	ERV1	17	49	145	683	0.131656
h3k4me3_testes	200	hsa_tc1	Tc1	ERV1	20	49	239	683	0.676945
h3k4me3_testes	200	hsa_tc1	Human	ERVK	0	2	162	730	0.800384
h3k4me3_testes	200	hsa_tc1	Tc1	ERVK	1	2	258	730	0.708533
h3k4me3_testes	200	hsa_tc1	Human	ERVL	2	4	160	728	0.660709
h3k4me3_testes	200	hsa_tc1	Tc1	ERVL	3	4	256	728	0.562678
h3k4me3_testes	200	hsa_tc1	Human	L1	8	31	154	701	0.854002
h3k4me3_testes	200	hsa_tc1	Tc1	L1	24	31	235	701	0.00395537
h3k4me3_testes	200	hsa_tc1	Human	L2	7	6	155	726	0.00264737
h3k4me3_testes	200	hsa_tc1	Tc1	L2	4	6	255	726	0.521349
h3k4me3_testes	200	hsa_tc1	Human	Low_complexity	5	18	157	714	0.855429
h3k4me3_testes	200	hsa_tc1	Tc1	Low_complexity	2	18	257	714	0.160892
h3k4me3_testes	200	hsa_tc1	Human	MER1_type	2	7	160	725	0.909374
h3k4me3_testes	200	hsa_tc1	Tc1	MER1_type	3	7	256	725	0.934551
h3k4me3_testes	200	hsa_tc1	Human	MER1_type?	0	0	162	732	0
h3k4me3_testes	200	hsa_tc1	Tc1	MER1_type?	0	0	259	732	0
h3k4me3_testes	200	hsa_tc1	Human	MER2_type	1	1	161	731	0.800384
h3k4me3_testes	200	hsa_tc1	Tc1	MER2_type	3	1	256	731	0.0971842
h3k4me3_testes	200	hsa_tc1	Human	MIR	2	7	160	725	0.909374
h3k4me3_testes	200	hsa_tc1	Tc1	MIR	1	7	258	725	0.633113
h3k4me3_testes	200	hsa_tc1	Human	MaLR	14	25	148	707	0.00624682
h3k4me3_testes	200	hsa_tc1	Tc1	MaLR	10	25	249	707	0.890131
h3k4me3_testes	200	hsa_tc1	Human	Mariner	0	1	162	731	0.407622
h3k4me3_testes	200	hsa_tc1	Tc1	Mariner	0	1	259	731	0.586833
h3k4me3_testes	200	hsa_tc1	Human	MuDR	0	0	162	732	0
h3k4me3_testes	200	hsa_tc1	Tc1	MuDR	0	0	259	732	0
h3k4me3_testes	200	hsa_tc1	Human	Other	0	3	162	729	0.947778
h3k4me3_testes	200	hsa_tc1	Tc1	Other	9	3	250	729	0.000391674
h3k4me3_testes	200	hsa_tc1	Human	PiggyBac	0	0	162	732	0
h3k4me3_testes	200	hsa_tc1	Tc1	PiggyBac	0	0	259	732	0
h3k4me3_testes	200	hsa_tc1	Human	RTE	0	1	162	731	0.407622
h3k4me3_testes	200	hsa_tc1	Tc1	RTE	0	1	259	731	0.586833
h3k4me3_testes	200	hsa_tc1	Human	Satellite	0	0	162	732	0
h3k4me3_testes	200	hsa_tc1	Tc1	Satellite	0	0	259	732	0
h3k4me3_testes	200	hsa_tc1	Human	Simple_repeat	0	13	162	719	0.178305
h3k4me3_testes	200	hsa_tc1	Tc1	Simple_repeat	3	13	256	719	0.695785
h3k4me3_testes	200	hsa_tc1	Human	Tc2	0	1	162	731	0.407622
h3k4me3_testes	200	hsa_tc1	Tc1	Tc2	0	1	259	731	0.586833
h3k4me3_testes	200	hsa_tc1	Human	Tip100	1	0	161	732	0.407622
h3k4me3_testes	200	hsa_tc1	Tc1	Tip100	0	0	259	732	0
h3k4me3_testes	200	hsa_tc1	Human	centr	0	1	162	731	0.407622
h3k4me3_testes	200	hsa_tc1	Tc1	centr	0	1	259	731	0.586833
h3k4me3_testes	200	hsa_tc1	Human	rRNA	0	0	162	732	0
h3k4me3_testes	200	hsa_tc1	Tc1	rRNA	0	0	259	732	0
h3k4me3_testes	200	hsa_tc1	Human	scRNA	1	0	161	732	0.407622
h3k4me3_testes	200	hsa_tc1	Tc1	scRNA	0	0	259	732	0
h3k4me3_testes	200	hsa_tc1	Human	snRNA	0	0	162	732	0
h3k4me3_testes	200	hsa_tc1	Tc1	snRNA	0	0	259	732	0
h3k4me3_testes	200	hsa_tc1	Human	srpRNA	0	0	162	732	0
h3k4me3_testes	200	hsa_tc1	Tc1	srpRNA	0	0	259	732	0
h3k4me3_testes	200	hsa_tc1	Human	tRNA	0	0	162	732	0
h3k4me3_testes	200	hsa_tc1	Tc1	tRNA	0	0	259	732	0
h3k4me3_testes	200	hsa_tc1	Human	telo	0	2	162	730	0.800384
h3k4me3_testes	200	hsa_tc1	Tc1	telo	2	2	257	730	0.604202
h3k4me3_testes	200	tc1_hsa	Human	AcHobo	0	0	155	750	0
h3k4me3_testes	200	tc1_hsa	Tc1	AcHobo	0	0	244	750	0
h3k4me3_testes	200	tc1_hsa	Human	Alu	48	204	107	546	0.392964
h3k4me3_testes	200	tc1_hsa	Tc1	Alu	16	204	228	546	2.77397e-11
h3k4me3_testes	200	tc1_hsa	Human	CR1	0	1	155	749	0.382645
h3k4me3_testes	200	tc1_hsa	Tc1	CR1	0	1	244	749	0.554041
h3k4me3_testes	200	tc1_hsa	Human	DNA	0	0	155	750	0
h3k4me3_testes	200	tc1_hsa	Tc1	DNA	0	0	244	750	0
h3k4me3_testes	200	tc1_hsa	Human	ERV1	13	48	142	702	0.470107
h3k4me3_testes	200	tc1_hsa	Tc1	ERV1	20	48	224	702	0.412374
h3k4me3_testes	200	tc1_hsa	Human	ERVK	0	3	155	747	0.983085
h3k4me3_testes	200	tc1_hsa	Tc1	ERVK	0	3	244	747	0.750756
h3k4me3_testes	200	tc1_hsa	Human	ERVL	1	4	154	746	0.671434
h3k4me3_testes	200	tc1_hsa	Tc1	ERVL	3	4	241	746	0.490861
h3k4me3_testes	200	tc1_hsa	Human	L1	4	29	151	721	0.587656
h3k4me3_testes	200	tc1_hsa	Tc1	L1	23	29	221	721	0.00127116
h3k4me3_testes	200	tc1_hsa	Human	L2	3	5	152	745	0.286876
h3k4me3_testes	200	tc1_hsa	Tc1	L2	4	5	240	745	0.315244
h3k4me3_testes	200	tc1_hsa	Human	Low_complexity	5	16	150	734	0.596532
h3k4me3_testes	200	tc1_hsa	Tc1	Low_complexity	2	16	242	734	0.288977
h3k4me3_testes	200	tc1_hsa	Human	MER1_type	3	6	152	744	0.394015
h3k4me3_testes	200	tc1_hsa	Tc1	MER1_type	3	6	241	744	0.821032
h3k4me3_testes	200	tc1_hsa	Human	MER1_type?	0	0	155	750	0
h3k4me3_testes	200	tc1_hsa	Tc1	MER1_type?	0	0	244	750	0
h3k4me3_testes	200	tc1_hsa	Human	MER2_type	1	1	154	749	0.767338
h3k4me3_testes	200	tc1_hsa	Tc1	MER2_type	3	1	241	749	0.0771787
h3k4me3_testes	200	tc1_hsa	Human	MIR	1	11	154	739	0.668433
h3k4me3_testes	200	tc1_hsa	Tc1	MIR	1	11	243	739	0.329256
h3k4me3_testes	200	tc1_hsa	Human	MaLR	12	24	143	726	0.0160323
h3k4me3_testes	200	tc1_hsa	Tc1	MaLR	9	24	235	726	0.869494
h3k4me3_testes	200	tc1_hsa	Human	Mariner	0	1	155	749	0.382645
h3k4me3_testes	200	tc1_hsa	Tc1	Mariner	0	1	244	749	0.554041
h3k4me3_testes	200	tc1_hsa	Human	MuDR	0	0	155	750	0
h3k4me3_testes	200	tc1_hsa	Tc1	MuDR	0	0	244	750	0
h3k4me3_testes	200	tc1_hsa	Human	Other	0	3	155	747	0.983085
h3k4me3_testes	200	tc1_hsa	Tc1	Other	9	3	235	747	0.000178009
h3k4me3_testes	200	tc1_hsa	Human	PiggyBac	0	0	155	750	0
h3k4me3_testes	200	tc1_hsa	Tc1	PiggyBac	0	0	244	750	0
h3k4me3_testes	200	tc1_hsa	Human	RTE	0	1	155	749	0.382645
h3k4me3_testes	200	tc1_hsa	Tc1	RTE	0	1	244	749	0.554041
h3k4me3_testes	200	tc1_hsa	Human	Satellite	0	0	155	750	0
h3k4me3_testes	200	tc1_hsa	Tc1	Satellite	0	0	244	750	0
h3k4me3_testes	200	tc1_hsa	Human	Simple_repeat	1	15	154	735	0.406295
h3k4me3_testes	200	tc1_hsa	Tc1	Simple_repeat	3	15	241	735	0.611688
h3k4me3_testes	200	tc1_hsa	Human	Tc2	0	0	155	750	0
h3k4me3_testes	200	tc1_hsa	Tc1	Tc2	0	0	244	750	0
h3k4me3_testes	200	tc1_hsa	Human	Tip100	1	0	154	750	0.382645
h3k4me3_testes	200	tc1_hsa	Tc1	Tip100	0	0	244	750	0
h3k4me3_testes	200	tc1_hsa	Human	centr	0	0	155	750	0
h3k4me3_testes	200	tc1_hsa	Tc1	centr	0	0	244	750	0
h3k4me3_testes	200	tc1_hsa	Human	rRNA	0	0	155	750	0
h3k4me3_testes	200	tc1_hsa	Tc1	rRNA	0	0	244	750	0
h3k4me3_testes	200	tc1_hsa	Human	scRNA	1	0	154	750	0.382645
h3k4me3_testes	200	tc1_hsa	Tc1	scRNA	0	0	244	750	0
h3k4me3_testes	200	tc1_hsa	Human	snRNA	0	0	155	750	0
h3k4me3_testes	200	tc1_hsa	Tc1	snRNA	0	0	244	750	0
h3k4me3_testes	200	tc1_hsa	Human	srpRNA	0	0	155	750	0
h3k4me3_testes	200	tc1_hsa	Tc1	srpRNA	0	0	244	750	0
h3k4me3_testes	200	tc1_hsa	Human	tRNA	0	0	155	750	0
h3k4me3_testes	200	tc1_hsa	Tc1	tRNA	0	0	244	750	0
h3k4me3_testes	200	tc1_hsa	Human	telo	0	2	155	748	0.767338
h3k4me3_testes	200	tc1_hsa	Tc1	telo	2	2	242	748	0.546407
h3k4me3_testes	150	hsa_tc1	Human	AcHobo	0	0	162	732	0
h3k4me3_testes	150	hsa_tc1	Tc1	AcHobo	0	0	259	732	0
h3k4me3_testes	150	hsa_tc1	Human	Alu	35	183	127	549	0.418229
h3k4me3_testes	150	hsa_tc1	Tc1	Alu	23	183	236	549	6.46479e-08
h3k4me3_testes	150	hsa_tc1	Human	CR1	0	1	162	731	0.407622
h3k4me3_testes	150	hsa_tc1	Tc1	CR1	0	1	259	731	0.586833
h3k4me3_testes	150	hsa_tc1	Human	DNA	0	0	162	732	0
h3k4me3_testes	150	hsa_tc1	Tc1	DNA	0	0	259	732	0
h3k4me3_testes	150	hsa_tc1	Human	ERV1	17	47	145	685	0.0986989
h3k4me3_testes	150	hsa_tc1	Tc1	ERV1	20	47	239	685	0.566734
h3k4me3_testes	150	hsa_tc1	Human	ERVK	0	2	162	730	0.800384
h3k4me3_testes	150	hsa_tc1	Tc1	ERVK	1	2	258	730	0.708533
h3k4me3_testes	150	hsa_tc1	Human	ERVL	2	4	160	728	0.660709
h3k4me3_testes	150	hsa_tc1	Tc1	ERVL	3	4	256	728	0.562678
h3k4me3_testes	150	hsa_tc1	Human	L1	8	29	154	703	0.728829
h3k4me3_testes	150	hsa_tc1	Tc1	L1	24	29	235	703	0.00193258
h3k4me3_testes	150	hsa_tc1	Human	L2	5	6	157	726	0.0483436
h3k4me3_testes	150	hsa_tc1	Tc1	L2	2	6	257	726	0.740948
h3k4me3_testes	150	hsa_tc1	Human	Low_complexity	5	14	157	718	0.524538
h3k4me3_testes	150	hsa_tc1	Tc1	Low_complexity	2	14	257	718	0.334715
h3k4me3_testes	150	hsa_tc1	Human	MER1_type	1	6	161	726	0.819573
h3k4me3_testes	150	hsa_tc1	Tc1	MER1_type	3	6	256	726	0.910296
h3k4me3_testes	150	hsa_tc1	Human	MER1_type?	0	0	162	732	0
h3k4me3_testes	150	hsa_tc1	Tc1	MER1_type?	0	0	259	732	0
h3k4me3_testes	150	hsa_tc1	Human	MER2_type	1	1	161	731	0.800384
h3k4me3_testes	150	hsa_tc1	Tc1	MER2_type	2	1	257	731	0.346088
h3k4me3_testes	150	hsa_tc1	Human	MIR	1	7	161	725	0.962984
h3k4me3_testes	150	hsa_tc1	Tc1	MIR	1	7	258	725	0.633113
h3k4me3_testes	150	hsa_tc1	Human	MaLR	14	23	148	709	0.00305474
h3k4me3_testes	150	hsa_tc1	Tc1	MaLR	10	23	249	709	0.724279
h3k4me3_testes	150	hsa_tc1	Human	Mariner	0	1	162	731	0.407622
h3k4me3_testes	150	hsa_tc1	Tc1	Mariner	0	1	259	731	0.586833
h3k4me3_testes	150	hsa_tc1	Human	MuDR	0	0	162	732	0
h3k4me3_testes	150	hsa_tc1	Tc1	MuDR	0	0	259	732	0
h3k4me3_testes	150	hsa_tc1	Human	Other	0	3	162	729	0.947778
h3k4me3_testes	150	hsa_tc1	Tc1	Other	9	3	250	729	0.000391674
h3k4me3_testes	150	hsa_tc1	Human	PiggyBac	0	0	162	732	0
h3k4me3_testes	150	hsa_tc1	Tc1	PiggyBac	0	0	259	732	0
h3k4me3_testes	150	hsa_tc1	Human	RTE	0	1	162	731	0.407622
h3k4me3_testes	150	hsa_tc1	Tc1	RTE	0	1	259	731	0.586833
h3k4me3_testes	150	hsa_tc1	Human	Satellite	0	0	162	732	0
h3k4me3_testes	150	hsa_tc1	Tc1	Satellite	0	0	259	732	0
h3k4me3_testes	150	hsa_tc1	Human	Simple_repeat	0	13	162	719	0.178305
h3k4me3_testes	150	hsa_tc1	Tc1	Simple_repeat	2	13	257	719	0.400334
h3k4me3_testes	150	hsa_tc1	Human	Tc2	0	1	162	731	0.407622
h3k4me3_testes	150	hsa_tc1	Tc1	Tc2	0	1	259	731	0.586833
h3k4me3_testes	150	hsa_tc1	Human	Tip100	1	0	161	732	0.407622
h3k4me3_testes	150	hsa_tc1	Tc1	Tip100	0	0	259	732	0
h3k4me3_testes	150	hsa_tc1	Human	centr	0	1	162	731	0.407622
h3k4me3_testes	150	hsa_tc1	Tc1	centr	0	1	259	731	0.586833
h3k4me3_testes	150	hsa_tc1	Human	rRNA	0	0	162	732	0
h3k4me3_testes	150	hsa_tc1	Tc1	rRNA	0	0	259	732	0
h3k4me3_testes	150	hsa_tc1	Human	scRNA	1	0	161	732	0.407622
h3k4me3_testes	150	hsa_tc1	Tc1	scRNA	0	0	259	732	0
h3k4me3_testes	150	hsa_tc1	Human	snRNA	0	0	162	732	0
h3k4me3_testes	150	hsa_tc1	Tc1	snRNA	0	0	259	732	0
h3k4me3_testes	150	hsa_tc1	Human	srpRNA	0	0	162	732	0
h3k4me3_testes	150	hsa_tc1	Tc1	srpRNA	0	0	259	732	0
h3k4me3_testes	150	hsa_tc1	Human	tRNA	0	0	162	732	0
h3k4me3_testes	150	hsa_tc1	Tc1	tRNA	0	0	259	732	0
h3k4me3_testes	150	hsa_tc1	Human	telo	0	2	162	730	0.800384
h3k4me3_testes	150	hsa_tc1	Tc1	telo	2	2	257	730	0.604202
h3k4me3_testes	150	tc1_hsa	Human	AcHobo	0	0	155	750	0
h3k4me3_testes	150	tc1_hsa	Tc1	AcHobo	0	0	244	750	0
h3k4me3_testes	150	tc1_hsa	Human	Alu	48	200	107	550	0.320217
h3k4me3_testes	150	tc1_hsa	Tc1	Alu	15	200	229	550	2.51101e-11
h3k4me3_testes	150	tc1_hsa	Human	CR1	0	1	155	749	0.382645
h3k4me3_testes	150	tc1_hsa	Tc1	CR1	0	1	244	749	0.554041
h3k4me3_testes	150	tc1_hsa	Human	DNA	0	0	155	750	0
h3k4me3_testes	150	tc1_hsa	Tc1	DNA	0	0	244	750	0
h3k4me3_testes	150	tc1_hsa	Human	ERV1	13	46	142	704	0.391996
h3k4me3_testes	150	tc1_hsa	Tc1	ERV1	20	46	224	704	0.328827
h3k4me3_testes	150	tc1_hsa	Human	ERVK	0	3	155	747	0.983085
h3k4me3_testes	150	tc1_hsa	Tc1	ERVK	0	3	244	747	0.750756
h3k4me3_testes	150	tc1_hsa	Human	ERVL	1	4	154	746	0.671434
h3k4me3_testes	150	tc1_hsa	Tc1	ERVL	3	4	241	746	0.490861
h3k4me3_testes	150	tc1_hsa	Human	L1	4	29	151	721	0.587656
h3k4me3_testes	150	tc1_hsa	Tc1	L1	23	29	221	721	0.00127116
h3k4me3_testes	150	tc1_hsa	Human	L2	2	5	153	745	0.761696
h3k4me3_testes	150	tc1_hsa	Tc1	L2	2	5	242	745	0.847424
h3k4me3_testes	150	tc1_hsa	Human	Low_complexity	5	14	150	736	0.443233
h3k4me3_testes	150	tc1_hsa	Tc1	Low_complexity	2	14	242	736	0.403139
h3k4me3_testes	150	tc1_hsa	Human	MER1_type	2	5	153	745	0.761696
h3k4me3_testes	150	tc1_hsa	Tc1	MER1_type	3	5	241	745	0.658276
h3k4me3_testes	150	tc1_hsa	Human	MER1_type?	0	0	155	750	0
h3k4me3_testes	150	tc1_hsa	Tc1	MER1_type?	0	0	244	750	0
h3k4me3_testes	150	tc1_hsa	Human	MER2_type	1	1	154	749	0.767338
h3k4me3_testes	150	tc1_hsa	Tc1	MER2_type	2	1	242	749	0.304931
h3k4me3_testes	150	tc1_hsa	Human	MIR	1	11	154	739	0.668433
h3k4me3_testes	150	tc1_hsa	Tc1	MIR	1	11	243	739	0.329256
h3k4me3_testes	150	tc1_hsa	Human	MaLR	12	21	143	729	0.00590894
h3k4me3_testes	150	tc1_hsa	Tc1	MaLR	9	21	235	729	0.62464
h3k4me3_testes	150	tc1_hsa	Human	Mariner	0	1	155	749	0.382645
h3k4me3_testes	150	tc1_hsa	Tc1	Mariner	0	1	244	749	0.554041
h3k4me3_testes	150	tc1_hsa	Human	MuDR	0	0	155	750	0
h3k4me3_testes	150	tc1_hsa	Tc1	MuDR	0	0	244	750	0
h3k4me3_testes	150	tc1_hsa	Human	Other	0	3	155	747	0.983085
h3k4me3_testes	150	tc1_hsa	Tc1	Other	9	3	235	747	0.000178009
h3k4me3_testes	150	tc1_hsa	Human	PiggyBac	0	0	155	750	0
h3k4me3_testes	150	tc1_hsa	Tc1	PiggyBac	0	0	244	750	0
h3k4me3_testes	150	tc1_hsa	Human	RTE	0	0	155	750	0
h3k4me3_testes	150	tc1_hsa	Tc1	RTE	0	0	244	750	0
h3k4me3_testes	150	tc1_hsa	Human	Satellite	0	0	155	750	0
h3k4me3_testes	150	tc1_hsa	Tc1	Satellite	0	0	244	750	0
h3k4me3_testes	150	tc1_hsa	Human	Simple_repeat	1	15	154	735	0.406295
h3k4me3_testes	150	tc1_hsa	Tc1	Simple_repeat	2	15	242	735	0.341596
h3k4me3_testes	150	tc1_hsa	Human	Tc2	0	0	155	750	0
h3k4me3_testes	150	tc1_hsa	Tc1	Tc2	0	0	244	750	0
h3k4me3_testes	150	tc1_hsa	Human	Tip100	1	0	154	750	0.382645
h3k4me3_testes	150	tc1_hsa	Tc1	Tip100	0	0	244	750	0
h3k4me3_testes	150	tc1_hsa	Human	centr	0	0	155	750	0
h3k4me3_testes	150	tc1_hsa	Tc1	centr	0	0	244	750	0
h3k4me3_testes	150	tc1_hsa	Human	rRNA	0	0	155	750	0
h3k4me3_testes	150	tc1_hsa	Tc1	rRNA	0	0	244	750	0
h3k4me3_testes	150	tc1_hsa	Human	scRNA	1	0	154	750	0.382645
h3k4me3_testes	150	tc1_hsa	Tc1	scRNA	0	0	244	750	0
h3k4me3_testes	150	tc1_hsa	Human	snRNA	0	0	155	750	0
h3k4me3_testes	150	tc1_hsa	Tc1	snRNA	0	0	244	750	0
h3k4me3_testes	150	tc1_hsa	Human	srpRNA	0	0	155	750	0
h3k4me3_testes	150	tc1_hsa	Tc1	srpRNA	0	0	244	750	0
h3k4me3_testes	150	tc1_hsa	Human	tRNA	0	0	155	750	0
h3k4me3_testes	150	tc1_hsa	Tc1	tRNA	0	0	244	750	0
h3k4me3_testes	150	tc1_hsa	Human	telo	0	2	155	748	0.767338
h3k4me3_testes	150	tc1_hsa	Tc1	telo	2	2	242	748	0.546407
h3k4me3_testes	50	hsa_tc1	Human	AcHobo	0	0	162	732	0
h3k4me3_testes	50	hsa_tc1	Tc1	AcHobo	0	0	259	732	0
h3k4me3_testes	50	hsa_tc1	Human	Alu	32	163	130	569	0.551055
h3k4me3_testes	50	hsa_tc1	Tc1	Alu	22	163	237	569	1.61548e-06
h3k4me3_testes	50	hsa_tc1	Human	CR1	0	1	162	731	0.407622
h3k4me3_testes	50	hsa_tc1	Tc1	CR1	0	1	259	731	0.586833
h3k4me3_testes	50	hsa_tc1	Human	DNA	0	0	162	732	0
h3k4me3_testes	50	hsa_tc1	Tc1	DNA	0	0	259	732	0
h3k4me3_testes	50	hsa_tc1	Human	ERV1	15	46	147	686	0.235325
h3k4me3_testes	50	hsa_tc1	Tc1	ERV1	19	46	240	686	0.658781
h3k4me3_testes	50	hsa_tc1	Human	ERVK	0	2	162	730	0.800384
h3k4me3_testes	50	hsa_tc1	Tc1	ERVK	1	2	258	730	0.708533
h3k4me3_testes	50	hsa_tc1	Human	ERVL	2	4	160	728	0.660709
h3k4me3_testes	50	hsa_tc1	Tc1	ERVL	3	4	256	728	0.562678
h3k4me3_testes	50	hsa_tc1	Human	L1	6	28	156	704	0.877725
h3k4me3_testes	50	hsa_tc1	Tc1	L1	22	28	237	704	0.0053474
h3k4me3_testes	50	hsa_tc1	Human	L2	5	4	157	728	0.0125795
h3k4me3_testes	50	hsa_tc1	Tc1	L2	2	4	257	728	0.949384
h3k4me3_testes	50	hsa_tc1	Human	Low_complexity	4	8	158	724	0.317256
h3k4me3_testes	50	hsa_tc1	Tc1	Low_complexity	1	8	258	724	0.516039
h3k4me3_testes	50	hsa_tc1	Human	MER1_type	1	6	161	726	0.819573
h3k4me3_testes	50	hsa_tc1	Tc1	MER1_type	3	6	256	726	0.910296
h3k4me3_testes	50	hsa_tc1	Human	MER1_type?	0	0	162	732	0
h3k4me3_testes	50	hsa_tc1	Tc1	MER1_type?	0	0	259	732	0
h3k4me3_testes	50	hsa_tc1	Human	MER2_type	1	0	161	732	0.407622
h3k4me3_testes	50	hsa_tc1	Tc1	MER2_type	2	0	257	732	0.115393
h3k4me3_testes	50	hsa_tc1	Human	MIR	1	7	161	725	0.962984
h3k4me3_testes	50	hsa_tc1	Tc1	MIR	1	7	258	725	0.633113
h3k4me3_testes	50	hsa_tc1	Human	MaLR	13	20	149	712	0.00267722
h3k4me3_testes	50	hsa_tc1	Tc1	MaLR	9	20	250	712	0.692856
h3k4me3_testes	50	hsa_tc1	Human	Mariner	0	0	162	732	0
h3k4me3_testes	50	hsa_tc1	Tc1	Mariner	0	0	259	732	0
h3k4me3_testes	50	hsa_tc1	Human	MuDR	0	0	162	732	0
h3k4me3_testes	50	hsa_tc1	Tc1	MuDR	0	0	259	732	0
h3k4me3_testes	50	hsa_tc1	Human	Other	0	3	162	729	0.947778
h3k4me3_testes	50	hsa_tc1	Tc1	Other	9	3	250	729	0.000391674
h3k4me3_testes	50	hsa_tc1	Human	PiggyBac	0	0	162	732	0
h3k4me3_testes	50	hsa_tc1	Tc1	PiggyBac	0	0	259	732	0
h3k4me3_testes	50	hsa_tc1	Human	RTE	0	1	162	731	0.407622
h3k4me3_testes	50	hsa_tc1	Tc1	RTE	0	1	259	731	0.586833
h3k4me3_testes	50	hsa_tc1	Human	Satellite	0	0	162	732	0
h3k4me3_testes	50	hsa_tc1	Tc1	Satellite	0	0	259	732	0
h3k4me3_testes	50	hsa_tc1	Human	Simple_repeat	0	6	162	726	0.532299
h3k4me3_testes	50	hsa_tc1	Tc1	Simple_repeat	2	6	257	726	0.740948
h3k4me3_testes	50	hsa_tc1	Human	Tc2	0	1	162	731	0.407622
h3k4me3_testes	50	hsa_tc1	Tc1	Tc2	0	1	259	731	0.586833
h3k4me3_testes	50	hsa_tc1	Human	Tip100	1	0	161	732	0.407622
h3k4me3_testes	50	hsa_tc1	Tc1	Tip100	0	0	259	732	0
h3k4me3_testes	50	hsa_tc1	Human	centr	0	1	162	731	0.407622
h3k4me3_testes	50	hsa_tc1	Tc1	centr	0	1	259	731	0.586833
h3k4me3_testes	50	hsa_tc1	Human	rRNA	0	0	162	732	0
h3k4me3_testes	50	hsa_tc1	Tc1	rRNA	0	0	259	732	0
h3k4me3_testes	50	hsa_tc1	Human	scRNA	1	0	161	732	0.407622
h3k4me3_testes	50	hsa_tc1	Tc1	scRNA	0	0	259	732	0
h3k4me3_testes	50	hsa_tc1	Human	snRNA	0	0	162	732	0
h3k4me3_testes	50	hsa_tc1	Tc1	snRNA	0	0	259	732	0
h3k4me3_testes	50	hsa_tc1	Human	srpRNA	0	0	162	732	0
h3k4me3_testes	50	hsa_tc1	Tc1	srpRNA	0	0	259	732	0
h3k4me3_testes	50	hsa_tc1	Human	tRNA	0	0	162	732	0
h3k4me3_testes	50	hsa_tc1	Tc1	tRNA	0	0	259	732	0
h3k4me3_testes	50	hsa_tc1	Human	telo	0	2	162	730	0.800384
h3k4me3_testes	50	hsa_tc1	Tc1	telo	2	2	257	730	0.604202
h3k4me3_testes	50	tc1_hsa	Human	AcHobo	0	0	155	750	0
h3k4me3_testes	50	tc1_hsa	Tc1	AcHobo	0	0	244	750	0
h3k4me3_testes	50	tc1_hsa	Human	Alu	47	183	108	567	0.149746
h3k4me3_testes	50	tc1_hsa	Tc1	Alu	14	183	230	567	3.85667e-10
h3k4me3_testes	50	tc1_hsa	Human	CR1	0	1	155	749	0.382645
h3k4me3_testes	50	tc1_hsa	Tc1	CR1	0	1	244	749	0.554041
h3k4me3_testes	50	tc1_hsa	Human	DNA	0	0	155	750	0
h3k4me3_testes	50	tc1_hsa	Tc1	DNA	0	0	244	750	0
h3k4me3_testes	50	tc1_hsa	Human	ERV1	12	44	143	706	0.484531
h3k4me3_testes	50	tc1_hsa	Tc1	ERV1	19	44	225	706	0.358558
h3k4me3_testes	50	tc1_hsa	Human	ERVK	0	3	155	747	0.983085
h3k4me3_testes	50	tc1_hsa	Tc1	ERVK	0	3	244	747	0.750756
h3k4me3_testes	50	tc1_hsa	Human	ERVL	1	4	154	746	0.671434
h3k4me3_testes	50	tc1_hsa	Tc1	ERVL	3	4	241	746	0.490861
h3k4me3_testes	50	tc1_hsa	Human	L1	4	27	151	723	0.694582
h3k4me3_testes	50	tc1_hsa	Tc1	L1	21	27	223	723	0.00272754
h3k4me3_testes	50	tc1_hsa	Human	L2	2	4	153	746	0.607545
h3k4me3_testes	50	tc1_hsa	Tc1	L2	2	4	242	746	0.979381
h3k4me3_testes	50	tc1_hsa	Human	Low_complexity	3	6	152	744	0.394015
h3k4me3_testes	50	tc1_hsa	Tc1	Low_complexity	1	6	243	744	0.847424
h3k4me3_testes	50	tc1_hsa	Human	MER1_type	2	5	153	745	0.761696
h3k4me3_testes	50	tc1_hsa	Tc1	MER1_type	3	5	241	745	0.658276
h3k4me3_testes	50	tc1_hsa	Human	MER1_type?	0	0	155	750	0
h3k4me3_testes	50	tc1_hsa	Tc1	MER1_type?	0	0	244	750	0
h3k4me3_testes	50	tc1_hsa	Human	MER2_type	1	0	154	750	0.382645
h3k4me3_testes	50	tc1_hsa	Tc1	MER2_type	2	0	242	750	0.0969993
h3k4me3_testes	50	tc1_hsa	Human	MIR	0	10	155	740	0.306035
h3k4me3_testes	50	tc1_hsa	Tc1	MIR	1	10	243	740	0.397809
h3k4me3_testes	50	tc1_hsa	Human	MaLR	12	17	143	733	0.00106407
h3k4me3_testes	50	tc1_hsa	Tc1	MaLR	8	17	236	733	0.521123
h3k4me3_testes	50	tc1_hsa	Human	Mariner	0	0	155	750	0
h3k4me3_testes	50	tc1_hsa	Tc1	Mariner	0	0	244	750	0
h3k4me3_testes	50	tc1_hsa	Human	MuDR	0	0	155	750	0
h3k4me3_testes	50	tc1_hsa	Tc1	MuDR	0	0	244	750	0
h3k4me3_testes	50	tc1_hsa	Human	Other	0	3	155	747	0.983085
h3k4me3_testes	50	tc1_hsa	Tc1	Other	9	3	235	747	0.000178009
h3k4me3_testes	50	tc1_hsa	Human	PiggyBac	0	0	155	750	0
h3k4me3_testes	50	tc1_hsa	Tc1	PiggyBac	0	0	244	750	0
h3k4me3_testes	50	tc1_hsa	Human	RTE	0	0	155	750	0
h3k4me3_testes	50	tc1_hsa	Tc1	RTE	0	0	244	750	0
h3k4me3_testes	50	tc1_hsa	Human	Satellite	0	0	155	750	0
h3k4me3_testes	50	tc1_hsa	Tc1	Satellite	0	0	244	750	0
h3k4me3_testes	50	tc1_hsa	Human	Simple_repeat	1	9	154	741	0.857518
h3k4me3_testes	50	tc1_hsa	Tc1	Simple_repeat	2	9	242	741	0.887837
h3k4me3_testes	50	tc1_hsa	Human	Tc2	0	0	155	750	0
h3k4me3_testes	50	tc1_hsa	Tc1	Tc2	0	0	244	750	0
h3k4me3_testes	50	tc1_hsa	Human	Tip100	1	0	154	750	0.382645
h3k4me3_testes	50	tc1_hsa	Tc1	Tip100	0	0	244	750	0
h3k4me3_testes	50	tc1_hsa	Human	centr	0	0	155	750	0
h3k4me3_testes	50	tc1_hsa	Tc1	centr	0	0	244	750	0
h3k4me3_testes	50	tc1_hsa	Human	rRNA	0	0	155	750	0
h3k4me3_testes	50	tc1_hsa	Tc1	rRNA	0	0	244	750	0
h3k4me3_testes	50	tc1_hsa	Human	scRNA	1	0	154	750	0.382645
h3k4me3_testes	50	tc1_hsa	Tc1	scRNA	0	0	244	750	0
h3k4me3_testes	50	tc1_hsa	Human	snRNA	0	0	155	750	0
h3k4me3_testes	50	tc1_hsa	Tc1	snRNA	0	0	244	750	0
h3k4me3_testes	50	tc1_hsa	Human	srpRNA	0	0	155	750	0
h3k4me3_testes	50	tc1_hsa	Tc1	srpRNA	0	0	244	750	0
h3k4me3_testes	50	tc1_hsa	Human	tRNA	0	0	155	750	0
h3k4me3_testes	50	tc1_hsa	Tc1	tRNA	0	0	244	750	0
h3k4me3_testes	50	tc1_hsa	Human	telo	0	2	155	748	0.767338
h3k4me3_testes	50	tc1_hsa	Tc1	telo	2	2	242	748	0.546407
h3k4me3_testes	0	hsa_tc1	Human	AcHobo	0	0	162	732	0
h3k4me3_testes	0	hsa_tc1	Tc1	AcHobo	0	0	259	732	0
h3k4me3_testes	0	hsa_tc1	Human	Alu	30	153	132	579	0.566881
h3k4me3_testes	0	hsa_tc1	Tc1	Alu	22	153	237	579	1.05447e-05
h3k4me3_testes	0	hsa_tc1	Human	CR1	0	1	162	731	0.407622
h3k4me3_testes	0	hsa_tc1	Tc1	CR1	0	1	259	731	0.586833
h3k4me3_testes	0	hsa_tc1	Human	DNA	0	0	162	732	0
h3k4me3_testes	0	hsa_tc1	Tc1	DNA	0	0	259	732	0
h3k4me3_testes	0	hsa_tc1	Human	ERV1	14	45	148	687	0.325964
h3k4me3_testes	0	hsa_tc1	Tc1	ERV1	19	45	240	687	0.601899
h3k4me3_testes	0	hsa_tc1	Human	ERVK	0	2	162	730	0.800384
h3k4me3_testes	0	hsa_tc1	Tc1	ERVK	1	2	258	730	0.708533
h3k4me3_testes	0	hsa_tc1	Human	ERVL	2	3	160	729	0.489229
h3k4me3_testes	0	hsa_tc1	Tc1	ERVL	3	3	256	729	0.385115
h3k4me3_testes	0	hsa_tc1	Human	L1	6	26	156	706	0.888988
h3k4me3_testes	0	hsa_tc1	Tc1	L1	20	26	239	706	0.0101784
h3k4me3_testes	0	hsa_tc1	Human	L2	5	4	157	728	0.0125795
h3k4me3_testes	0	hsa_tc1	Tc1	L2	2	4	257	728	0.949384
h3k4me3_testes	0	hsa_tc1	Human	Low_complexity	3	8	159	724	0.689823
h3k4me3_testes	0	hsa_tc1	Tc1	Low_complexity	1	8	258	724	0.516039
h3k4me3_testes	0	hsa_tc1	Human	MER1_type	1	5	161	727	0.660709
h3k4me3_testes	0	hsa_tc1	Tc1	MER1_type	3	5	256	727	0.740948
h3k4me3_testes	0	hsa_tc1	Human	MER1_type?	0	0	162	732	0
h3k4me3_testes	0	hsa_tc1	Tc1	MER1_type?	0	0	259	732	0
h3k4me3_testes	0	hsa_tc1	Human	MER2_type	1	0	161	732	0.407622
h3k4me3_testes	0	hsa_tc1	Tc1	MER2_type	2	0	257	732	0.115393
h3k4me3_testes	0	hsa_tc1	Human	MIR	1	4	161	728	0.636395
h3k4me3_testes	0	hsa_tc1	Tc1	MIR	1	4	258	728	0.843682
h3k4me3_testes	0	hsa_tc1	Human	MaLR	12	18	150	714	0.00346012
h3k4me3_testes	0	hsa_tc1	Tc1	MaLR	9	18	250	714	0.521484
h3k4me3_testes	0	hsa_tc1	Human	Mariner	0	0	162	732	0
h3k4me3_testes	0	hsa_tc1	Tc1	Mariner	0	0	259	732	0
h3k4me3_testes	0	hsa_tc1	Human	MuDR	0	0	162	732	0
h3k4me3_testes	0	hsa_tc1	Tc1	MuDR	0	0	259	732	0
h3k4me3_testes	0	hsa_tc1	Human	Other	0	3	162	729	0.947778
h3k4me3_testes	0	hsa_tc1	Tc1	Other	9	3	250	729	0.000391674
h3k4me3_testes	0	hsa_tc1	Human	PiggyBac	0	0	162	732	0
h3k4me3_testes	0	hsa_tc1	Tc1	PiggyBac	0	0	259	732	0
h3k4me3_testes	0	hsa_tc1	Human	RTE	0	1	162	731	0.407622
h3k4me3_testes	0	hsa_tc1	Tc1	RTE	0	1	259	731	0.586833
h3k4me3_testes	0	hsa_tc1	Human	Satellite	0	0	162	732	0
h3k4me3_testes	0	hsa_tc1	Tc1	Satellite	0	0	259	732	0
h3k4me3_testes	0	hsa_tc1	Human	Simple_repeat	0	3	162	729	0.947778
h3k4me3_testes	0	hsa_tc1	Tc1	Simple_repeat	1	3	258	729	0.604202
h3k4me3_testes	0	hsa_tc1	Human	Tc2	0	1	162	731	0.407622
h3k4me3_testes	0	hsa_tc1	Tc1	Tc2	0	1	259	731	0.586833
h3k4me3_testes	0	hsa_tc1	Human	Tip100	1	0	161	732	0.407622
h3k4me3_testes	0	hsa_tc1	Tc1	Tip100	0	0	259	732	0
h3k4me3_testes	0	hsa_tc1	Human	centr	0	1	162	731	0.407622
h3k4me3_testes	0	hsa_tc1	Tc1	centr	0	1	259	731	0.586833
h3k4me3_testes	0	hsa_tc1	Human	rRNA	0	0	162	732	0
h3k4me3_testes	0	hsa_tc1	Tc1	rRNA	0	0	259	732	0
h3k4me3_testes	0	hsa_tc1	Human	scRNA	1	0	161	732	0.407622
h3k4me3_testes	0	hsa_tc1	Tc1	scRNA	0	0	259	732	0
h3k4me3_testes	0	hsa_tc1	Human	snRNA	0	0	162	732	0
h3k4me3_testes	0	hsa_tc1	Tc1	snRNA	0	0	259	732	0
h3k4me3_testes	0	hsa_tc1	Human	srpRNA	0	0	162	732	0
h3k4me3_testes	0	hsa_tc1	Tc1	srpRNA	0	0	259	732	0
h3k4me3_testes	0	hsa_tc1	Human	tRNA	0	0	162	732	0
h3k4me3_testes	0	hsa_tc1	Tc1	tRNA	0	0	259	732	0
h3k4me3_testes	0	hsa_tc1	Human	telo	0	2	162	730	0.800384
h3k4me3_testes	0	hsa_tc1	Tc1	telo	2	2	257	730	0.604202
h3k4me3_testes	0	tc1_hsa	Human	AcHobo	0	0	155	750	0
h3k4me3_testes	0	tc1_hsa	Tc1	AcHobo	0	0	244	750	0
h3k4me3_testes	0	tc1_hsa	Human	Alu	47	172	108	578	0.0639685
h3k4me3_testes	0	tc1_hsa	Tc1	Alu	14	172	230	578	3.91124e-09
h3k4me3_testes	0	tc1_hsa	Human	CR1	0	1	155	749	0.382645
h3k4me3_testes	0	tc1_hsa	Tc1	CR1	0	1	244	749	0.554041
h3k4me3_testes	0	tc1_hsa	Human	DNA	0	0	155	750	0
h3k4me3_testes	0	tc1_hsa	Tc1	DNA	0	0	244	750	0
h3k4me3_testes	0	tc1_hsa	Human	ERV1	11	43	144	707	0.641125
h3k4me3_testes	0	tc1_hsa	Tc1	ERV1	19	43	225	707	0.317406
h3k4me3_testes	0	tc1_hsa	Human	ERVK	0	3	155	747	0.983085
h3k4me3_testes	0	tc1_hsa	Tc1	ERVK	0	3	244	747	0.750756
h3k4me3_testes	0	tc1_hsa	Human	ERVL	1	3	154	747	0.805544
h3k4me3_testes	0	tc1_hsa	Tc1	ERVL	3	3	241	747	0.328408
h3k4me3_testes	0	tc1_hsa	Human	L1	4	25	151	725	0.815074
h3k4me3_testes	0	tc1_hsa	Tc1	L1	20	25	224	725	0.00272799
h3k4me3_testes	0	tc1_hsa	Human	L2	2	4	153	746	0.607545
h3k4me3_testes	0	tc1_hsa	Tc1	L2	2	4	242	746	0.979381
h3k4me3_testes	0	tc1_hsa	Human	Low_complexity	2	6	153	744	0.902595
h3k4me3_testes	0	tc1_hsa	Tc1	Low_complexity	1	6	243	744	0.847424
h3k4me3_testes	0	tc1_hsa	Human	MER1_type	2	5	153	745	0.761696
h3k4me3_testes	0	tc1_hsa	Tc1	MER1_type	3	5	241	745	0.658276
h3k4me3_testes	0	tc1_hsa	Human	MER1_type?	0	0	155	750	0
h3k4me3_testes	0	tc1_hsa	Tc1	MER1_type?	0	0	244	750	0
h3k4me3_testes	0	tc1_hsa	Human	MER2_type	1	0	154	750	0.382645
h3k4me3_testes	0	tc1_hsa	Tc1	MER2_type	2	0	242	750	0.0969993
h3k4me3_testes	0	tc1_hsa	Human	MIR	0	7	155	743	0.481505
h3k4me3_testes	0	tc1_hsa	Tc1	MIR	1	7	243	743	0.702055
h3k4me3_testes	0	tc1_hsa	Human	MaLR	11	14	144	736	0.000815182
h3k4me3_testes	0	tc1_hsa	Tc1	MaLR	8	14	236	736	0.292877
h3k4me3_testes	0	tc1_hsa	Human	Mariner	0	0	155	750	0
h3k4me3_testes	0	tc1_hsa	Tc1	Mariner	0	0	244	750	0
h3k4me3_testes	0	tc1_hsa	Human	MuDR	0	0	155	750	0
h3k4me3_testes	0	tc1_hsa	Tc1	MuDR	0	0	244	750	0
h3k4me3_testes	0	tc1_hsa	Human	Other	0	3	155	747	0.983085
h3k4me3_testes	0	tc1_hsa	Tc1	Other	9	3	235	747	0.000178009
h3k4me3_testes	0	tc1_hsa	Human	PiggyBac	0	0	155	750	0
h3k4me3_testes	0	tc1_hsa	Tc1	PiggyBac	0	0	244	750	0
h3k4me3_testes	0	tc1_hsa	Human	RTE	0	0	155	750	0
h3k4me3_testes	0	tc1_hsa	Tc1	RTE	0	0	244	750	0
h3k4me3_testes	0	tc1_hsa	Human	Satellite	0	0	155	750	0
h3k4me3_testes	0	tc1_hsa	Tc1	Satellite	0	0	244	750	0
h3k4me3_testes	0	tc1_hsa	Human	Simple_repeat	1	5	154	745	0.607545
h3k4me3_testes	0	tc1_hsa	Tc1	Simple_repeat	1	5	243	745	0.979381
h3k4me3_testes	0	tc1_hsa	Human	Tc2	0	0	155	750	0
h3k4me3_testes	0	tc1_hsa	Tc1	Tc2	0	0	244	750	0
h3k4me3_testes	0	tc1_hsa	Human	Tip100	1	0	154	750	0.382645
h3k4me3_testes	0	tc1_hsa	Tc1	Tip100	0	0	244	750	0
h3k4me3_testes	0	tc1_hsa	Human	centr	0	0	155	750	0
h3k4me3_testes	0	tc1_hsa	Tc1	centr	0	0	244	750	0
h3k4me3_testes	0	tc1_hsa	Human	rRNA	0	0	155	750	0
h3k4me3_testes	0	tc1_hsa	Tc1	rRNA	0	0	244	750	0
h3k4me3_testes	0	tc1_hsa	Human	scRNA	1	0	154	750	0.382645
h3k4me3_testes	0	tc1_hsa	Tc1	scRNA	0	0	244	750	0
h3k4me3_testes	0	tc1_hsa	Human	snRNA	0	0	155	750	0
h3k4me3_testes	0	tc1_hsa	Tc1	snRNA	0	0	244	750	0
h3k4me3_testes	0	tc1_hsa	Human	srpRNA	0	0	155	750	0
h3k4me3_testes	0	tc1_hsa	Tc1	srpRNA	0	0	244	750	0
h3k4me3_testes	0	tc1_hsa	Human	tRNA	0	0	155	750	0
h3k4me3_testes	0	tc1_hsa	Tc1	tRNA	0	0	244	750	0
h3k4me3_testes	0	tc1_hsa	Human	telo	0	2	155	748	0.767338
h3k4me3_testes	0	tc1_hsa	Tc1	telo	2	2	242	748	0.546407
hnf4a	200	hsa_tc1	Human	Alu	4	18	131	324	0.402809
hnf4a	200	hsa_tc1	Tc1	Alu	21	18	96	324	4.99728e-05
hnf4a	200	hsa_tc1	Human	CR1	1	2	134	340	0.653583
hnf4a	200	hsa_tc1	Tc1	CR1	0	2	117	340	0.987281
hnf4a	200	hsa_tc1	Human	ERV1	8	15	127	327	0.638362
hnf4a	200	hsa_tc1	Tc1	ERV1	8	15	109	327	0.42154
hnf4a	200	hsa_tc1	Human	ERVK	0	0	135	342	0
hnf4a	200	hsa_tc1	Tc1	ERVK	2	0	115	342	0.107369
hnf4a	200	hsa_tc1	Human	ERVL	3	7	132	335	0.814782
hnf4a	200	hsa_tc1	Tc1	ERVL	2	7	115	335	0.873638
hnf4a	200	hsa_tc1	Human	L1	12	17	123	325	0.161367
hnf4a	200	hsa_tc1	Tc1	L1	7	17	110	325	0.854044
hnf4a	200	hsa_tc1	Human	L2	2	10	133	332	0.560769
hnf4a	200	hsa_tc1	Tc1	L2	0	10	117	332	0.13277
hnf4a	200	hsa_tc1	Human	Low_complexity	1	4	134	338	0.93247
hnf4a	200	hsa_tc1	Tc1	Low_complexity	0	4	117	338	0.549333
hnf4a	200	hsa_tc1	Human	MER1_type	5	6	130	336	0.347671
hnf4a	200	hsa_tc1	Tc1	MER1_type	2	6	115	336	0.706086
hnf4a	200	hsa_tc1	Human	MER2_type	0	0	135	342	0
hnf4a	200	hsa_tc1	Tc1	MER2_type	1	0	116	342	0.573425
hnf4a	200	hsa_tc1	Human	MIR	4	18	131	324	0.402809
hnf4a	200	hsa_tc1	Tc1	MIR	3	18	114	324	0.342219
hnf4a	200	hsa_tc1	Human	MaLR	7	12	128	330	0.559567
hnf4a	200	hsa_tc1	Tc1	MaLR	8	12	109	330	0.207605
hnf4a	200	hsa_tc1	Human	Mariner	0	1	135	341	0.629673
hnf4a	200	hsa_tc1	Tc1	Mariner	0	1	117	341	0.573425
hnf4a	200	hsa_tc1	Human	RTE	1	0	134	342	0.629673
hnf4a	200	hsa_tc1	Tc1	RTE	0	0	117	342	0
hnf4a	200	hsa_tc1	Human	Simple_repeat	1	8	134	334	0.434041
hnf4a	200	hsa_tc1	Tc1	Simple_repeat	9	8	108	334	0.018127
hnf4a	200	hsa_tc1	Human	Tc2	0	1	135	341	0.629673
hnf4a	200	hsa_tc1	Tc1	Tc2	0	1	117	341	0.573425
hnf4a	200	hsa_tc1	Human	Tip100	2	1	133	341	0.40263
hnf4a	200	hsa_tc1	Tc1	Tip100	0	1	117	341	0.573425
hnf4a	200	hsa_tc1	Human	Unknown	0	0	135	342	0
hnf4a	200	hsa_tc1	Tc1	Unknown	0	0	117	342	0
hnf4a	200	hsa_tc1	Human	telo	0	0	135	342	0
hnf4a	200	hsa_tc1	Tc1	telo	2	0	115	342	0.107369
hnf4a	200	tc1_hsa	Human	Alu	4	18	136	319	0.348162
hnf4a	200	tc1_hsa	Tc1	Alu	20	18	92	319	8.60448e-05
hnf4a	200	tc1_hsa	Human	CR1	1	2	139	335	0.628416
hnf4a	200	tc1_hsa	Tc1	CR1	0	2	112	335	0.998545
hnf4a	200	tc1_hsa	Human	ERV1	8	16	132	321	0.833869
hnf4a	200	tc1_hsa	Tc1	ERV1	7	16	105	321	0.705883
hnf4a	200	tc1_hsa	Human	ERVK	0	1	140	336	0.649861
hnf4a	200	tc1_hsa	Tc1	ERVK	1	1	111	336	0.998545
hnf4a	200	tc1_hsa	Human	ERVL	3	6	137	331	0.916711
hnf4a	200	tc1_hsa	Tc1	ERVL	3	6	109	331	0.842691
hnf4a	200	tc1_hsa	Human	L1	13	15	127	322	0.0670051
hnf4a	200	tc1_hsa	Tc1	L1	7	15	105	322	0.609032
hnf4a	200	tc1_hsa	Human	L2	2	9	138	328	0.625529
hnf4a	200	tc1_hsa	Tc1	L2	0	9	112	328	0.174473
hnf4a	200	tc1_hsa	Human	Low_complexity	1	5	139	332	0.813832
hnf4a	200	tc1_hsa	Tc1	Low_complexity	0	5	112	332	0.437376
hnf4a	200	tc1_hsa	Human	MER1_type	5	5	135	332	0.27204
hnf4a	200	tc1_hsa	Tc1	MER1_type	2	5	110	332	0.828465
hnf4a	200	tc1_hsa	Human	MER2_type	0	0	140	337	0
hnf4a	200	tc1_hsa	Tc1	MER2_type	1	0	111	337	0.562108
hnf4a	200	tc1_hsa	Human	MIR	4	15	136	322	0.579927
hnf4a	200	tc1_hsa	Tc1	MIR	3	15	109	322	0.58203
hnf4a	200	tc1_hsa	Human	MaLR	7	13	133	324	0.751967
hnf4a	200	tc1_hsa	Tc1	MaLR	8	13	104	324	0.242693
hnf4a	200	tc1_hsa	Human	Mariner	0	1	140	336	0.649861
hnf4a	200	tc1_hsa	Tc1	Mariner	0	1	112	336	0.562108
hnf4a	200	tc1_hsa	Human	RTE	1	0	139	337	0.649861
hnf4a	200	tc1_hsa	Tc1	RTE	0	0	112	337	0
hnf4a	200	tc1_hsa	Human	Simple_repeat	1	6	139	331	0.642885
hnf4a	200	tc1_hsa	Tc1	Simple_repeat	10	6	102	331	0.00119023
hnf4a	200	tc1_hsa	Human	Tc2	0	1	140	336	0.649861
hnf4a	200	tc1_hsa	Tc1	Tc2	0	1	112	336	0.562108
hnf4a	200	tc1_hsa	Human	Tip100	2	2	138	335	0.719251
hnf4a	200	tc1_hsa	Tc1	Tip100	0	2	112	335	0.998545
hnf4a	200	tc1_hsa	Human	Unknown	0	0	140	337	0
hnf4a	200	tc1_hsa	Tc1	Unknown	0	0	112	337	0
hnf4a	200	tc1_hsa	Human	telo	0	0	140	337	0
hnf4a	200	tc1_hsa	Tc1	telo	2	0	110	337	0.101071
hnf4a	50	hsa_tc1	Human	Alu	2	6	133	336	0.851911
hnf4a	50	hsa_tc1	Tc1	Alu	20	6	97	336	2.45943e-09
hnf4a	50	hsa_tc1	Human	CR1	0	1	135	341	0.629673
hnf4a	50	hsa_tc1	Tc1	CR1	0	1	117	341	0.573425
hnf4a	50	hsa_tc1	Human	ERV1	6	14	129	328	0.935177
hnf4a	50	hsa_tc1	Tc1	ERV1	7	14	110	328	0.556555
hnf4a	50	hsa_tc1	Human	ERVK	0	0	135	342	0
hnf4a	50	hsa_tc1	Tc1	ERVK	1	0	116	342	0.573425
hnf4a	50	hsa_tc1	Human	ERVL	3	5	132	337	0.851911
hnf4a	50	hsa_tc1	Tc1	ERVL	2	5	115	337	0.803763
hnf4a	50	hsa_tc1	Human	L1	11	15	124	327	0.159555
hnf4a	50	hsa_tc1	Tc1	L1	4	15	113	327	0.853627
hnf4a	50	hsa_tc1	Human	L2	1	7	134	335	0.545281
hnf4a	50	hsa_tc1	Tc1	L2	0	7	117	335	0.261672
hnf4a	50	hsa_tc1	Human	Low_complexity	0	1	135	341	0.629673
hnf4a	50	hsa_tc1	Tc1	Low_complexity	0	1	117	341	0.573425
hnf4a	50	hsa_tc1	Human	MER1_type	3	4	132	338	0.66096
hnf4a	50	hsa_tc1	Tc1	MER1_type	0	4	117	338	0.549333
hnf4a	50	hsa_tc1	Human	MER2_type	0	0	135	342	0
hnf4a	50	hsa_tc1	Tc1	MER2_type	1	0	116	342	0.573425
hnf4a	50	hsa_tc1	Human	MIR	4	11	131	331	0.882066
hnf4a	50	hsa_tc1	Tc1	MIR	2	11	115	331	0.599337
hnf4a	50	hsa_tc1	Human	MaLR	6	12	129	330	0.828691
hnf4a	50	hsa_tc1	Tc1	MaLR	7	12	110	330	0.373019
hnf4a	50	hsa_tc1	Human	Mariner	0	1	135	341	0.629673
hnf4a	50	hsa_tc1	Tc1	Mariner	0	1	117	341	0.573425
hnf4a	50	hsa_tc1	Human	RTE	1	0	134	342	0.629673
hnf4a	50	hsa_tc1	Tc1	RTE	0	0	117	342	0
hnf4a	50	hsa_tc1	Human	Simple_repeat	1	1	134	341	0.917265
hnf4a	50	hsa_tc1	Tc1	Simple_repeat	8	1	109	341	5.78473e-05
hnf4a	50	hsa_tc1	Human	Tc2	0	1	135	341	0.629673
hnf4a	50	hsa_tc1	Tc1	Tc2	0	1	117	341	0.573425
hnf4a	50	hsa_tc1	Human	Tip100	2	1	133	341	0.40263
hnf4a	50	hsa_tc1	Tc1	Tip100	0	1	117	341	0.573425
hnf4a	50	hsa_tc1	Human	Unknown	0	0	135	342	0
hnf4a	50	hsa_tc1	Tc1	Unknown	0	0	117	342	0
hnf4a	50	hsa_tc1	Human	telo	0	0	135	342	0
hnf4a	50	hsa_tc1	Tc1	telo	2	0	115	342	0.107369
hnf4a	50	tc1_hsa	Human	Alu	2	8	138	329	0.760131
hnf4a	50	tc1_hsa	Tc1	Alu	19	8	93	329	6.75387e-08
hnf4a	50	tc1_hsa	Human	CR1	0	1	140	336	0.649861
hnf4a	50	tc1_hsa	Tc1	CR1	0	1	112	336	0.562108
hnf4a	50	tc1_hsa	Human	ERV1	6	14	134	323	0.852734
hnf4a	50	tc1_hsa	Tc1	ERV1	7	14	105	323	0.514575
hnf4a	50	tc1_hsa	Human	ERVK	0	0	140	337	0
hnf4a	50	tc1_hsa	Tc1	ERVK	1	0	111	337	0.562108
hnf4a	50	tc1_hsa	Human	ERVL	3	4	137	333	0.709511
hnf4a	50	tc1_hsa	Tc1	ERVL	3	4	109	333	0.506857
hnf4a	50	tc1_hsa	Human	L1	12	14	128	323	0.0865951
hnf4a	50	tc1_hsa	Tc1	L1	4	14	108	323	0.995554
hnf4a	50	tc1_hsa	Human	L2	1	8	139	329	0.398896
hnf4a	50	tc1_hsa	Tc1	L2	0	8	112	329	0.217557
hnf4a	50	tc1_hsa	Human	Low_complexity	0	2	140	335	0.892308
hnf4a	50	tc1_hsa	Tc1	Low_complexity	0	2	112	335	0.998545
hnf4a	50	tc1_hsa	Human	MER1_type	3	4	137	333	0.709511
hnf4a	50	tc1_hsa	Tc1	MER1_type	0	4	112	333	0.563409
hnf4a	50	tc1_hsa	Human	MER2_type	0	0	140	337	0
hnf4a	50	tc1_hsa	Tc1	MER2_type	1	0	111	337	0.562108
hnf4a	50	tc1_hsa	Human	MIR	4	11	136	326	0.95521
hnf4a	50	tc1_hsa	Tc1	MIR	2	11	110	326	0.628991
hnf4a	50	tc1_hsa	Human	MaLR	6	12	134	325	0.908847
hnf4a	50	tc1_hsa	Tc1	MaLR	7	12	105	325	0.340148
hnf4a	50	tc1_hsa	Human	Mariner	0	1	140	336	0.649861
hnf4a	50	tc1_hsa	Tc1	Mariner	0	1	112	336	0.562108
hnf4a	50	tc1_hsa	Human	RTE	1	0	139	337	0.649861
hnf4a	50	tc1_hsa	Tc1	RTE	0	0	112	337	0
hnf4a	50	tc1_hsa	Human	Simple_repeat	1	0	139	337	0.649861
hnf4a	50	tc1_hsa	Tc1	Simple_repeat	8	0	104	337	5.6703e-06
hnf4a	50	tc1_hsa	Human	Tc2	0	1	140	336	0.649861
hnf4a	50	tc1_hsa	Tc1	Tc2	0	1	112	336	0.562108
hnf4a	50	tc1_hsa	Human	Tip100	2	1	138	336	0.430737
hnf4a	50	tc1_hsa	Tc1	Tip100	0	1	112	336	0.562108
hnf4a	50	tc1_hsa	Human	Unknown	0	0	140	337	0
hnf4a	50	tc1_hsa	Tc1	Unknown	0	0	112	337	0
hnf4a	50	tc1_hsa	Human	telo	0	0	140	337	0
hnf4a	50	tc1_hsa	Tc1	telo	2	0	110	337	0.101071
hnf4a	0	hsa_tc1	Human	Alu	1	6	134	336	0.684235
hnf4a	0	hsa_tc1	Tc1	Alu	19	6	98	336	1.04303e-08
hnf4a	0	hsa_tc1	Human	CR1	0	1	135	341	0.629673
hnf4a	0	hsa_tc1	Tc1	CR1	0	1	117	341	0.573425
hnf4a	0	hsa_tc1	Human	ERV1	6	13	129	329	0.949176
hnf4a	0	hsa_tc1	Tc1	ERV1	7	13	110	329	0.462015
hnf4a	0	hsa_tc1	Human	ERVK	0	0	135	342	0
hnf4a	0	hsa_tc1	Tc1	ERVK	1	0	116	342	0.573425
hnf4a	0	hsa_tc1	Human	ERVL	3	4	132	338	0.66096
hnf4a	0	hsa_tc1	Tc1	ERVL	2	4	115	338	0.977874
hnf4a	0	hsa_tc1	Human	L1	11	15	124	327	0.159555
hnf4a	0	hsa_tc1	Tc1	L1	4	15	113	327	0.853627
hnf4a	0	hsa_tc1	Human	L2	1	7	134	335	0.545281
hnf4a	0	hsa_tc1	Tc1	L2	0	7	117	335	0.261672
hnf4a	0	hsa_tc1	Human	Low_complexity	0	1	135	341	0.629673
hnf4a	0	hsa_tc1	Tc1	Low_complexity	0	1	117	341	0.573425
hnf4a	0	hsa_tc1	Human	MER1_type	3	3	132	339	0.464566
hnf4a	0	hsa_tc1	Tc1	MER1_type	0	3	117	339	0.724965
hnf4a	0	hsa_tc1	Human	MER2_type	0	0	135	342	0
hnf4a	0	hsa_tc1	Tc1	MER2_type	1	0	116	342	0.573425
hnf4a	0	hsa_tc1	Human	MIR	4	9	131	333	0.910906
hnf4a	0	hsa_tc1	Tc1	MIR	2	9	115	333	0.831457
hnf4a	0	hsa_tc1	Human	MaLR	6	12	129	330	0.828691
hnf4a	0	hsa_tc1	Tc1	MaLR	7	12	110	330	0.373019
hnf4a	0	hsa_tc1	Human	Mariner	0	1	135	341	0.629673
hnf4a	0	hsa_tc1	Tc1	Mariner	0	1	117	341	0.573425
hnf4a	0	hsa_tc1	Human	RTE	1	0	134	342	0.629673
hnf4a	0	hsa_tc1	Tc1	RTE	0	0	117	342	0
hnf4a	0	hsa_tc1	Human	Simple_repeat	1	1	134	341	0.917265
hnf4a	0	hsa_tc1	Tc1	Simple_repeat	4	1	113	341	0.0216596
hnf4a	0	hsa_tc1	Human	Tc2	0	0	135	342	0
hnf4a	0	hsa_tc1	Tc1	Tc2	0	0	117	342	0
hnf4a	0	hsa_tc1	Human	Tip100	2	0	133	342	0.141793
hnf4a	0	hsa_tc1	Tc1	Tip100	0	0	117	342	0
hnf4a	0	hsa_tc1	Human	Unknown	0	0	135	342	0
hnf4a	0	hsa_tc1	Tc1	Unknown	0	0	117	342	0
hnf4a	0	hsa_tc1	Human	telo	0	0	135	342	0
hnf4a	0	hsa_tc1	Tc1	telo	2	0	115	342	0.107369
hnf4a	0	tc1_hsa	Human	Alu	1	8	139	329	0.398896
hnf4a	0	tc1_hsa	Tc1	Alu	18	8	94	329	2.69772e-07
hnf4a	0	tc1_hsa	Human	CR1	0	1	140	336	0.649861
hnf4a	0	tc1_hsa	Tc1	CR1	0	1	112	336	0.562108
hnf4a	0	tc1_hsa	Human	ERV1	6	14	134	323	0.852734
hnf4a	0	tc1_hsa	Tc1	ERV1	7	14	105	323	0.514575
hnf4a	0	tc1_hsa	Human	ERVK	0	0	140	337	0
hnf4a	0	tc1_hsa	Tc1	ERVK	1	0	111	337	0.562108
hnf4a	0	tc1_hsa	Human	ERVL	3	4	137	333	0.709511
hnf4a	0	tc1_hsa	Tc1	ERVL	3	4	109	333	0.506857
hnf4a	0	tc1_hsa	Human	L1	12	14	128	323	0.0865951
hnf4a	0	tc1_hsa	Tc1	L1	4	14	108	323	0.995554
hnf4a	0	tc1_hsa	Human	L2	1	8	139	329	0.398896
hnf4a	0	tc1_hsa	Tc1	L2	0	8	112	329	0.217557
hnf4a	0	tc1_hsa	Human	Low_complexity	0	0	140	337	0
hnf4a	0	tc1_hsa	Tc1	Low_complexity	0	0	112	337	0
hnf4a	0	tc1_hsa	Human	MER1_type	3	3	137	334	0.504941
hnf4a	0	tc1_hsa	Tc1	MER1_type	0	3	112	334	0.739538
hnf4a	0	tc1_hsa	Human	MER2_type	0	0	140	337	0
hnf4a	0	tc1_hsa	Tc1	MER2_type	1	0	111	337	0.562108
hnf4a	0	tc1_hsa	Human	MIR	4	9	136	328	0.845515
hnf4a	0	tc1_hsa	Tc1	MIR	2	9	110	328	0.86339
hnf4a	0	tc1_hsa	Human	MaLR	6	12	134	325	0.908847
hnf4a	0	tc1_hsa	Tc1	MaLR	7	12	105	325	0.340148
hnf4a	0	tc1_hsa	Human	Mariner	0	1	140	336	0.649861
hnf4a	0	tc1_hsa	Tc1	Mariner	0	1	112	336	0.562108
hnf4a	0	tc1_hsa	Human	RTE	1	0	139	337	0.649861
hnf4a	0	tc1_hsa	Tc1	RTE	0	0	112	337	0
hnf4a	0	tc1_hsa	Human	Simple_repeat	1	0	139	337	0.649861
hnf4a	0	tc1_hsa	Tc1	Simple_repeat	4	0	108	337	0.00367912
hnf4a	0	tc1_hsa	Human	Tc2	0	1	140	336	0.649861
hnf4a	0	tc1_hsa	Tc1	Tc2	0	1	112	336	0.562108
hnf4a	0	tc1_hsa	Human	Tip100	2	0	138	337	0.1554
hnf4a	0	tc1_hsa	Tc1	Tip100	0	0	112	337	0
hnf4a	0	tc1_hsa	Human	Unknown	0	0	140	337	0
hnf4a	0	tc1_hsa	Tc1	Unknown	0	0	112	337	0
hnf4a	0	tc1_hsa	Human	telo	0	0	140	337	0
hnf4a	0	tc1_hsa	Tc1	telo	2	0	110	337	0.101071
ctcf	180	hsa_tc1	Human	AcHobo	0	1	49	362	0.238547
ctcf	180	hsa_tc1	Tc1	AcHobo	0	1	39	362	0.172809
ctcf	180	hsa_tc1	Human	Alu	1	10	48	353	0.856342
ctcf	180	hsa_tc1	Tc1	Alu	2	10	37	353	0.739485
ctcf	180	hsa_tc1	Human	CR1	0	0	49	363	0
ctcf	180	hsa_tc1	Tc1	CR1	0	0	39	363	0
ctcf	180	hsa_tc1	Human	ERV1	3	14	46	349	0.714453
ctcf	180	hsa_tc1	Tc1	ERV1	4	14	35	349	0.153021
ctcf	180	hsa_tc1	Human	ERVK	1	7	48	356	0.618528
ctcf	180	hsa_tc1	Tc1	ERVK	0	7	39	356	0.817521
ctcf	180	hsa_tc1	Human	ERVL	0	7	49	356	0.695355
ctcf	180	hsa_tc1	Tc1	ERVL	0	7	39	356	0.817521
ctcf	180	hsa_tc1	Human	L1	4	23	45	340	0.859009
ctcf	180	hsa_tc1	Tc1	L1	1	23	38	340	0.555766
ctcf	180	hsa_tc1	Human	L2	0	10	49	353	0.495419
ctcf	180	hsa_tc1	Tc1	L2	0	10	39	353	0.610975
ctcf	180	hsa_tc1	Human	Low_complexity	0	6	49	357	0.786116
ctcf	180	hsa_tc1	Tc1	Low_complexity	0	6	39	357	0.909173
ctcf	180	hsa_tc1	Human	MER1_type	2	6	47	357	0.545165
ctcf	180	hsa_tc1	Tc1	MER1_type	1	6	38	357	0.817521
ctcf	180	hsa_tc1	Human	MER2_type	0	2	49	361	0.565966
ctcf	180	hsa_tc1	Tc1	MER2_type	0	2	39	361	0.463678
ctcf	180	hsa_tc1	Human	MIR	0	10	49	353	0.495419
ctcf	180	hsa_tc1	Tc1	MIR	0	10	39	353	0.610975
ctcf	180	hsa_tc1	Human	MaLR	2	10	47	353	0.947456
ctcf	180	hsa_tc1	Tc1	MaLR	4	10	35	353	0.0490026
ctcf	180	hsa_tc1	Human	Simple_repeat	2	6	47	357	0.545165
ctcf	180	hsa_tc1	Tc1	Simple_repeat	0	6	39	357	0.909173
ctcf	180	hsa_tc1	Human	Tip100	0	3	49	360	0.797683
ctcf	180	hsa_tc1	Tc1	Tip100	0	3	39	360	0.682445
ctcf	180	hsa_tc1	Human	telo	0	0	49	363	0
ctcf	180	hsa_tc1	Tc1	telo	2	0	37	363	0.00176108
ctcf	180	tc1_hsa	Human	AcHobo	0	1	50	357	0.249131
ctcf	180	tc1_hsa	Tc1	AcHobo	0	1	39	357	0.176517
ctcf	180	tc1_hsa	Human	Alu	1	11	49	347	0.979033
ctcf	180	tc1_hsa	Tc1	Alu	2	11	37	347	0.832718
ctcf	180	tc1_hsa	Human	ERV1	3	13	47	345	0.674927
ctcf	180	tc1_hsa	Tc1	ERV1	4	13	35	345	0.12746
ctcf	180	tc1_hsa	Human	ERVK	1	5	49	353	0.767909
ctcf	180	tc1_hsa	Tc1	ERVK	0	5	39	353	0.989364
ctcf	180	tc1_hsa	Human	ERVL	0	7	50	351	0.677381
ctcf	180	tc1_hsa	Tc1	ERVL	0	7	39	351	0.809994
ctcf	180	tc1_hsa	Human	L1	4	24	46	334	0.96731
ctcf	180	tc1_hsa	Tc1	L1	1	24	38	334	0.506961
ctcf	180	tc1_hsa	Human	L2	0	12	50	346	0.385787
ctcf	180	tc1_hsa	Tc1	L2	1	12	38	346	0.832718
ctcf	180	tc1_hsa	Human	Low_complexity	0	9	50	349	0.535409
ctcf	180	tc1_hsa	Tc1	Low_complexity	1	9	38	349	0.603705
ctcf	180	tc1_hsa	Human	MER1_type	2	6	48	352	0.571528
ctcf	180	tc1_hsa	Tc1	MER1_type	1	6	38	352	0.809994
ctcf	180	tc1_hsa	Human	MER2_type	0	2	50	356	0.581627
ctcf	180	tc1_hsa	Tc1	MER2_type	0	2	39	356	0.469724
ctcf	180	tc1_hsa	Human	MIR	0	12	50	346	0.385787
ctcf	180	tc1_hsa	Tc1	MIR	0	12	39	346	0.503758
ctcf	180	tc1_hsa	Human	MaLR	2	10	48	348	0.979033
ctcf	180	tc1_hsa	Tc1	MaLR	4	10	35	348	0.0520863
ctcf	180	tc1_hsa	Human	Simple_repeat	2	6	48	352	0.571528
ctcf	180	tc1_hsa	Tc1	Simple_repeat	0	6	39	352	0.901639
ctcf	180	tc1_hsa	Human	Tip100	0	3	50	355	0.815071
ctcf	180	tc1_hsa	Tc1	Tip100	0	3	39	355	0.689353
ctcf	180	tc1_hsa	Human	telo	0	0	50	358	0
ctcf	180	tc1_hsa	Tc1	telo	1	0	38	358	0.176517
ctcf	50	hsa_tc1	Human	AcHobo	0	1	49	362	0.238547
ctcf	50	hsa_tc1	Tc1	AcHobo	0	1	39	362	0.172809
ctcf	50	hsa_tc1	Human	Alu	1	4	48	359	0.895319
ctcf	50	hsa_tc1	Tc1	Alu	0	4	39	359	0.84927
ctcf	50	hsa_tc1	Human	CR1	0	0	49	363	0
ctcf	50	hsa_tc1	Tc1	CR1	0	0	39	363	0
ctcf	50	hsa_tc1	Human	ERV1	3	12	46	351	0.560697
ctcf	50	hsa_tc1	Tc1	ERV1	4	12	35	351	0.0931635
ctcf	50	hsa_tc1	Human	ERVK	1	6	48	357	0.695355
ctcf	50	hsa_tc1	Tc1	ERVK	0	6	39	357	0.909173
ctcf	50	hsa_tc1	Human	ERVL	0	7	49	356	0.695355
ctcf	50	hsa_tc1	Tc1	ERVL	0	7	39	356	0.817521
ctcf	50	hsa_tc1	Human	L1	3	20	46	343	0.875975
ctcf	50	hsa_tc1	Tc1	L1	1	20	38	343	0.684067
ctcf	50	hsa_tc1	Human	L2	0	7	49	356	0.695355
ctcf	50	hsa_tc1	Tc1	L2	0	7	39	356	0.817521
ctcf	50	hsa_tc1	Human	Low_complexity	0	3	49	360	0.797683
ctcf	50	hsa_tc1	Tc1	Low_complexity	0	3	39	360	0.682445
ctcf	50	hsa_tc1	Human	MER1_type	2	4	47	359	0.317752
ctcf	50	hsa_tc1	Tc1	MER1_type	1	4	38	359	0.981895
ctcf	50	hsa_tc1	Human	MER2_type	0	2	49	361	0.565966
ctcf	50	hsa_tc1	Tc1	MER2_type	0	2	39	361	0.463678
ctcf	50	hsa_tc1	Human	MIR	0	6	49	357	0.786116
ctcf	50	hsa_tc1	Tc1	MIR	0	6	39	357	0.909173
ctcf	50	hsa_tc1	Human	MaLR	1	5	48	358	0.786116
ctcf	50	hsa_tc1	Tc1	MaLR	3	5	36	358	0.0375237
ctcf	50	hsa_tc1	Human	Simple_repeat	0	0	49	363	0
ctcf	50	hsa_tc1	Tc1	Simple_repeat	0	0	39	363	0
ctcf	50	hsa_tc1	Human	Tip100	0	3	49	360	0.797683
ctcf	50	hsa_tc1	Tc1	Tip100	0	3	39	360	0.682445
ctcf	50	hsa_tc1	Human	telo	0	0	49	363	0
ctcf	50	hsa_tc1	Tc1	telo	2	0	37	363	0.00176108
ctcf	50	tc1_hsa	Human	AcHobo	0	1	50	357	0.249131
ctcf	50	tc1_hsa	Tc1	AcHobo	0	1	39	357	0.176517
ctcf	50	tc1_hsa	Human	Alu	1	4	49	354	0.877048
ctcf	50	tc1_hsa	Tc1	Alu	0	4	39	354	0.856562
ctcf	50	tc1_hsa	Human	ERV1	3	11	47	347	0.515375
ctcf	50	tc1_hsa	Tc1	ERV1	4	11	35	347	0.0731117
ctcf	50	tc1_hsa	Human	ERVK	1	4	49	354	0.877048
ctcf	50	tc1_hsa	Tc1	ERVK	0	4	39	354	0.856562
ctcf	50	tc1_hsa	Human	ERVL	0	7	50	351	0.677381
ctcf	50	tc1_hsa	Tc1	ERVL	0	7	39	351	0.809994
ctcf	50	tc1_hsa	Human	L1	3	20	47	338	0.834784
ctcf	50	tc1_hsa	Tc1	L1	1	20	38	338	0.671474
ctcf	50	tc1_hsa	Human	L2	0	7	50	351	0.677381
ctcf	50	tc1_hsa	Tc1	L2	1	7	38	351	0.731537
ctcf	50	tc1_hsa	Human	Low_complexity	0	2	50	356	0.581627
ctcf	50	tc1_hsa	Tc1	Low_complexity	0	2	39	356	0.469724
ctcf	50	tc1_hsa	Human	MER1_type	2	4	48	354	0.337502
ctcf	50	tc1_hsa	Tc1	MER1_type	1	4	38	354	0.989364
ctcf	50	tc1_hsa	Human	MER2_type	0	2	50	356	0.581627
ctcf	50	tc1_hsa	Tc1	MER2_type	0	2	39	356	0.469724
ctcf	50	tc1_hsa	Human	MIR	0	6	50	352	0.767909
ctcf	50	tc1_hsa	Tc1	MIR	0	6	39	352	0.901639
ctcf	50	tc1_hsa	Human	MaLR	1	5	49	353	0.767909
ctcf	50	tc1_hsa	Tc1	MaLR	3	5	36	353	0.0396883
ctcf	50	tc1_hsa	Human	Simple_repeat	0	2	50	356	0.581627
ctcf	50	tc1_hsa	Tc1	Simple_repeat	0	2	39	356	0.469724
ctcf	50	tc1_hsa	Human	Tip100	0	3	50	355	0.815071
ctcf	50	tc1_hsa	Tc1	Tip100	0	3	39	355	0.689353
ctcf	50	tc1_hsa	Human	telo	0	0	50	358	0
ctcf	50	tc1_hsa	Tc1	telo	1	0	38	358	0.176517
ctcf	0	hsa_tc1	Human	AcHobo	0	1	49	362	0.238547
ctcf	0	hsa_tc1	Tc1	AcHobo	0	1	39	362	0.172809
ctcf	0	hsa_tc1	Human	Alu	1	4	48	359	0.895319
ctcf	0	hsa_tc1	Tc1	Alu	0	4	39	359	0.84927
ctcf	0	hsa_tc1	Human	CR1	0	0	49	363	0
ctcf	0	hsa_tc1	Tc1	CR1	0	0	39	363	0
ctcf	0	hsa_tc1	Human	ERV1	3	12	46	351	0.560697
ctcf	0	hsa_tc1	Tc1	ERV1	4	12	35	351	0.0931635
ctcf	0	hsa_tc1	Human	ERVK	1	6	48	357	0.695355
ctcf	0	hsa_tc1	Tc1	ERVK	0	6	39	357	0.909173
ctcf	0	hsa_tc1	Human	ERVL	0	7	49	356	0.695355
ctcf	0	hsa_tc1	Tc1	ERVL	0	7	39	356	0.817521
ctcf	0	hsa_tc1	Human	L1	3	20	46	343	0.875975
ctcf	0	hsa_tc1	Tc1	L1	1	20	38	343	0.684067
ctcf	0	hsa_tc1	Human	L2	0	6	49	357	0.786116
ctcf	0	hsa_tc1	Tc1	L2	0	6	39	357	0.909173
ctcf	0	hsa_tc1	Human	Low_complexity	0	2	49	361	0.565966
ctcf	0	hsa_tc1	Tc1	Low_complexity	0	2	39	361	0.463678
ctcf	0	hsa_tc1	Human	MER1_type	2	3	47	360	0.208242
ctcf	0	hsa_tc1	Tc1	MER1_type	1	3	38	360	0.84927
ctcf	0	hsa_tc1	Human	MER2_type	0	1	49	362	0.238547
ctcf	0	hsa_tc1	Tc1	MER2_type	0	1	39	362	0.172809
ctcf	0	hsa_tc1	Human	MIR	0	5	49	358	0.895319
ctcf	0	hsa_tc1	Tc1	MIR	0	5	39	358	0.981895
ctcf	0	hsa_tc1	Human	MaLR	1	5	48	358	0.786116
ctcf	0	hsa_tc1	Tc1	MaLR	3	5	36	358	0.0375237
ctcf	0	hsa_tc1	Human	Simple_repeat	0	0	49	363	0
ctcf	0	hsa_tc1	Tc1	Simple_repeat	0	0	39	363	0
ctcf	0	hsa_tc1	Human	Tip100	0	3	49	360	0.797683
ctcf	0	hsa_tc1	Tc1	Tip100	0	3	39	360	0.682445
ctcf	0	hsa_tc1	Human	telo	0	0	49	363	0
ctcf	0	hsa_tc1	Tc1	telo	2	0	37	363	0.00176108
ctcf	0	tc1_hsa	Human	AcHobo	0	1	50	357	0.249131
ctcf	0	tc1_hsa	Tc1	AcHobo	0	1	39	357	0.176517
ctcf	0	tc1_hsa	Human	Alu	1	4	49	354	0.877048
ctcf	0	tc1_hsa	Tc1	Alu	0	4	39	354	0.856562
ctcf	0	tc1_hsa	Human	ERV1	3	11	47	347	0.515375
ctcf	0	tc1_hsa	Tc1	ERV1	4	11	35	347	0.0731117
ctcf	0	tc1_hsa	Human	ERVK	1	4	49	354	0.877048
ctcf	0	tc1_hsa	Tc1	ERVK	0	4	39	354	0.856562
ctcf	0	tc1_hsa	Human	ERVL	0	7	50	351	0.677381
ctcf	0	tc1_hsa	Tc1	ERVL	0	7	39	351	0.809994
ctcf	0	tc1_hsa	Human	L1	3	20	47	338	0.834784
ctcf	0	tc1_hsa	Tc1	L1	1	20	38	338	0.671474
ctcf	0	tc1_hsa	Human	L2	0	7	50	351	0.677381
ctcf	0	tc1_hsa	Tc1	L2	1	7	38	351	0.731537
ctcf	0	tc1_hsa	Human	Low_complexity	0	1	50	357	0.249131
ctcf	0	tc1_hsa	Tc1	Low_complexity	0	1	39	357	0.176517
ctcf	0	tc1_hsa	Human	MER1_type	2	3	48	355	0.223408
ctcf	0	tc1_hsa	Tc1	MER1_type	1	3	38	355	0.856562
ctcf	0	tc1_hsa	Human	MER2_type	0	1	50	357	0.249131
ctcf	0	tc1_hsa	Tc1	MER2_type	0	1	39	357	0.176517
ctcf	0	tc1_hsa	Human	MIR	0	5	50	353	0.877048
ctcf	0	tc1_hsa	Tc1	MIR	0	5	39	353	0.989364
ctcf	0	tc1_hsa	Human	MaLR	1	4	49	354	0.877048
ctcf	0	tc1_hsa	Tc1	MaLR	3	4	36	354	0.0202304
ctcf	0	tc1_hsa	Human	Simple_repeat	0	0	50	358	0
ctcf	0	tc1_hsa	Tc1	Simple_repeat	0	0	39	358	0
ctcf	0	tc1_hsa	Human	Tip100	0	3	50	355	0.815071
ctcf	0	tc1_hsa	Tc1	Tip100	0	3	39	355	0.689353
ctcf	0	tc1_hsa	Human	telo	0	0	50	358	0
ctcf	0	tc1_hsa	Tc1	telo	1	0	38	358	0.176517

## Sheet: S2_Repeat_Name
Factor	Width	Species	Type	RepeatName	Repeat_Unique	Repeat_Shared	NoRepeat_Unique	NoRepeat_Shared	P-value
cebpa	0	tc1_hsa	Tc1	AluJb	5	2	43	201	0.00205916
cebpa	0	tc1_hsa	Tc1	AluJo	4	0	44	203	0.000456023
cebpa	0	tc1_hsa	Tc1	AluSg	2	1	46	202	0.171294
cebpa	0	tc1_hsa	Tc1	AluSp	0	1	48	202	0.431467
cebpa	0	tc1_hsa	Tc1	AluSq	2	0	46	203	0.0436565
cebpa	0	tc1_hsa	Tc1	AluSx	3	5	45	198	0.375414
cebpa	0	tc1_hsa	Tc1	AluY	0	4	48	199	0.734191
cebpa	0	tc1_hsa	Tc1	HAL1	0	1	48	202	0.431467
cebpa	0	tc1_hsa	Tc1	Kanga2_a	0	1	48	202	0.431467
cebpa	0	tc1_hsa	Tc1	L1MA2	0	1	48	202	0.431467
cebpa	0	tc1_hsa	Tc1	L1MB2	0	1	48	202	0.431467
cebpa	0	tc1_hsa	Tc1	L1MB3	0	2	48	201	0.831978
cebpa	0	tc1_hsa	Tc1	L1MB5	0	1	48	202	0.431467
cebpa	0	tc1_hsa	Tc1	L1MB7	0	1	48	202	0.431467
cebpa	0	tc1_hsa	Tc1	L1MC	0	1	48	202	0.431467
cebpa	0	tc1_hsa	Tc1	L1MC5	0	1	48	202	0.431467
cebpa	0	tc1_hsa	Tc1	L1MD1	0	1	48	202	0.431467
cebpa	0	tc1_hsa	Tc1	L1P3	0	1	48	202	0.431467
cebpa	0	tc1_hsa	Tc1	L1PA5	1	0	47	203	0.431467
cebpa	0	tc1_hsa	Tc1	L1PB2	0	1	48	202	0.431467
cebpa	0	tc1_hsa	Tc1	L1PBa	0	2	48	201	0.831978
cebpa	0	tc1_hsa	Tc1	L2	0	3	48	200	0.913316
cebpa	0	tc1_hsa	Tc1	L3	0	1	48	202	0.431467
cebpa	0	tc1_hsa	Tc1	LTR10E	0	1	48	202	0.431467
cebpa	0	tc1_hsa	Tc1	LTR37A	0	1	48	202	0.431467
cebpa	0	tc1_hsa	Tc1	LTR51	0	1	48	202	0.431467
cebpa	0	tc1_hsa	Tc1	MER110A	0	1	48	202	0.431467
cebpa	0	tc1_hsa	Tc1	MER21B	0	1	48	202	0.431467
cebpa	0	tc1_hsa	Tc1	MER49	0	2	48	201	0.831978
cebpa	0	tc1_hsa	Tc1	MER58A	0	4	48	199	0.734191
cebpa	0	tc1_hsa	Tc1	MER5B	0	1	48	202	0.431467
cebpa	0	tc1_hsa	Tc1	MER70B	0	1	48	202	0.431467
cebpa	0	tc1_hsa	Tc1	MER83C	1	0	47	203	0.431467
cebpa	0	tc1_hsa	Tc1	MER89-int	0	1	48	202	0.431467
cebpa	0	tc1_hsa	Tc1	MIRb	0	2	48	201	0.831978
cebpa	0	tc1_hsa	Tc1	MLT1B	0	1	48	202	0.431467
cebpa	0	tc1_hsa	Tc1	MLT1C	0	1	48	202	0.431467
cebpa	0	tc1_hsa	Tc1	MLT1H	1	2	47	201	0.913316
cebpa	0	tc1_hsa	Tc1	MLT2B1	0	1	48	202	0.431467
cebpa	0	tc1_hsa	Tc1	MLT2B4	0	1	48	202	0.431467
cebpa	0	tc1_hsa	Tc1	MLT2C2	0	1	48	202	0.431467
cebpa	0	tc1_hsa	Tc1	MSTB2	0	1	48	202	0.431467
cebpa	0	tc1_hsa	Tc1	TAR1	3	0	45	203	0.00444151
cebpa	0	tc1_hsa	Tc1	THE1D-int	1	0	47	203	0.431467
h3k4me3_kidney	0	tc1_hsa	Tc1	(CGGGG)n	0	1	133	146	0.960001
h3k4me3_kidney	0	tc1_hsa	Tc1	AluY	3	0	130	147	0.211457
h3k4me3_kidney	0	tc1_hsa	Tc1	G-rich	1	1	132	146	0.52251
h3k4me3_kidney	0	tc1_hsa	Tc1	GC_rich	1	5	132	142	0.264564
h3k4me3_kidney	0	tc1_hsa	Tc1	HERVH	1	0	132	147	0.960001
h3k4me3_kidney	0	tc1_hsa	Tc1	HERVIP10FH	1	0	132	147	0.960001
h3k4me3_kidney	0	tc1_hsa	Tc1	HUERS-P2	0	1	133	146	0.960001
h3k4me3_kidney	0	tc1_hsa	Tc1	L1PA2	4	0	129	147	0.106621
h3k4me3_kidney	0	tc1_hsa	Tc1	L1PA3	2	0	131	147	0.434457
h3k4me3_kidney	0	tc1_hsa	Tc1	L1PA4	2	0	131	147	0.434457
h3k4me3_kidney	0	tc1_hsa	Tc1	L1PB1	1	1	132	146	0.52251
h3k4me3_kidney	0	tc1_hsa	Tc1	L2	2	0	131	147	0.434457
h3k4me3_kidney	0	tc1_hsa	Tc1	LTR1	2	0	131	147	0.434457
h3k4me3_kidney	0	tc1_hsa	Tc1	LTR12	1	0	132	147	0.960001
h3k4me3_kidney	0	tc1_hsa	Tc1	LTR12C	9	1	124	146	0.0155952
h3k4me3_kidney	0	tc1_hsa	Tc1	LTR12D	4	0	129	147	0.106621
h3k4me3_kidney	0	tc1_hsa	Tc1	LTR8	1	0	132	147	0.960001
h3k4me3_kidney	0	tc1_hsa	Tc1	LTR9	1	0	132	147	0.960001
h3k4me3_kidney	0	tc1_hsa	Tc1	MER115	0	1	133	146	0.960001
h3k4me3_kidney	0	tc1_hsa	Tc1	MER50	0	1	133	146	0.960001
h3k4me3_kidney	0	tc1_hsa	Tc1	MER50-int	1	0	132	147	0.960001
h3k4me3_kidney	0	tc1_hsa	Tc1	MER50B	1	0	132	147	0.960001
h3k4me3_kidney	0	tc1_hsa	Tc1	MER52A	2	0	131	147	0.434457
h3k4me3_kidney	0	tc1_hsa	Tc1	MIR	0	1	133	146	0.960001
h3k4me3_kidney	0	tc1_hsa	Tc1	MLT1C	1	0	132	147	0.960001
h3k4me3_kidney	0	tc1_hsa	Tc1	MLT1D	0	1	133	146	0.960001
h3k4me3_kidney	0	tc1_hsa	Tc1	MLT1L	1	0	132	147	0.960001
h3k4me3_kidney	0	tc1_hsa	Tc1	MLT2B4	1	0	132	147	0.960001
h3k4me3_kidney	0	tc1_hsa	Tc1	REP522	2	0	131	147	0.434457
h3k4me3_kidney	0	tc1_hsa	Tc1	SVA	6	0	127	147	0.028523
h3k4me3_kidney	0	tc1_hsa	Tc1	TAR1	2	0	131	147	0.434457
h3k4me3_liver	0	tc1_hsa	Tc1	(CACAC)n	0	1	118	213	0.762259
h3k4me3_liver	0	tc1_hsa	Tc1	(CTGGGG)n	0	1	118	213	0.762259
h3k4me3_liver	0	tc1_hsa	Tc1	(GGA)n	0	1	118	213	0.762259
h3k4me3_liver	0	tc1_hsa	Tc1	AluJb	0	1	118	213	0.762259
h3k4me3_liver	0	tc1_hsa	Tc1	AluSg	0	2	118	212	0.754717
h3k4me3_liver	0	tc1_hsa	Tc1	AluSq	0	1	118	213	0.762259
h3k4me3_liver	0	tc1_hsa	Tc1	AluSx	0	1	118	213	0.762259
h3k4me3_liver	0	tc1_hsa	Tc1	AluY	6	0	112	214	0.00374911
h3k4me3_liver	0	tc1_hsa	Tc1	C-rich	0	2	118	212	0.754717
h3k4me3_liver	0	tc1_hsa	Tc1	FLAM_A	0	1	118	213	0.762259
h3k4me3_liver	0	tc1_hsa	Tc1	G-rich	0	1	118	213	0.762259
h3k4me3_liver	0	tc1_hsa	Tc1	GC_rich	0	1	118	213	0.762259
h3k4me3_liver	0	tc1_hsa	Tc1	HERVE	0	1	118	213	0.762259
h3k4me3_liver	0	tc1_hsa	Tc1	HERVH	1	0	117	214	0.762259
h3k4me3_liver	0	tc1_hsa	Tc1	HERVIP10FH	0	1	118	213	0.762259
h3k4me3_liver	0	tc1_hsa	Tc1	HUERS-P2	1	0	117	214	0.762259
h3k4me3_liver	0	tc1_hsa	Tc1	L1PA10	1	1	117	213	0.754717
h3k4me3_liver	0	tc1_hsa	Tc1	L1PA2	4	0	114	214	0.0289435
h3k4me3_liver	0	tc1_hsa	Tc1	L1PA3	2	0	116	214	0.242256
h3k4me3_liver	0	tc1_hsa	Tc1	L1PA4	1	0	117	214	0.762259
h3k4me3_liver	0	tc1_hsa	Tc1	L1PB1	1	0	117	214	0.762259
h3k4me3_liver	0	tc1_hsa	Tc1	L2	2	0	116	214	0.242256
h3k4me3_liver	0	tc1_hsa	Tc1	LTR1	1	1	117	213	0.754717
h3k4me3_liver	0	tc1_hsa	Tc1	LTR12	1	0	117	214	0.762259
h3k4me3_liver	0	tc1_hsa	Tc1	LTR12C	9	1	109	213	0.000906893
h3k4me3_liver	0	tc1_hsa	Tc1	LTR12D	4	0	114	214	0.0289435
h3k4me3_liver	0	tc1_hsa	Tc1	MER115	0	1	118	213	0.762259
h3k4me3_liver	0	tc1_hsa	Tc1	MER52A	1	1	117	213	0.754717
h3k4me3_liver	0	tc1_hsa	Tc1	MER83C-int	1	0	117	214	0.762259
h3k4me3_liver	0	tc1_hsa	Tc1	MLT1B	0	1	118	213	0.762259
h3k4me3_liver	0	tc1_hsa	Tc1	MLT1C	0	1	118	213	0.762259
h3k4me3_liver	0	tc1_hsa	Tc1	MLT1I	0	1	118	213	0.762259
h3k4me3_liver	0	tc1_hsa	Tc1	MLT2B4	1	0	117	214	0.762259
h3k4me3_liver	0	tc1_hsa	Tc1	REP522	1	0	117	214	0.762259
h3k4me3_liver	0	tc1_hsa	Tc1	SVA	5	0	113	214	0.0103627
h3k4me3_liver	0	tc1_hsa	Tc1	TAR1	2	0	116	214	0.242256
h3k4me3_testes	0	tc1_hsa	Tc1	(CACG)n	0	1	244	749	0.554041
h3k4me3_testes	0	tc1_hsa	Tc1	(CAGAA)n	0	1	244	749	0.554041
h3k4me3_testes	0	tc1_hsa	Tc1	(CTGGGG)n	0	1	244	749	0.554041
h3k4me3_testes	0	tc1_hsa	Tc1	(GAAA)n	1	0	243	750	0.554041
h3k4me3_testes	0	tc1_hsa	Tc1	(TATATG)n	0	1	244	749	0.554041
h3k4me3_testes	0	tc1_hsa	Tc1	(TTTAA)n	0	1	244	749	0.554041
h3k4me3_testes	0	tc1_hsa	Tc1	AT_rich	1	1	243	749	0.988119
h3k4me3_testes	0	tc1_hsa	Tc1	Alu	0	1	244	749	0.554041
h3k4me3_testes	0	tc1_hsa	Tc1	AluJb	0	1	244	749	0.554041
h3k4me3_testes	0	tc1_hsa	Tc1	AluJo	2	1	242	749	0.304931
h3k4me3_testes	0	tc1_hsa	Tc1	AluSc	0	10	244	740	0.148855
h3k4me3_testes	0	tc1_hsa	Tc1	AluSg	0	4	244	746	0.574804
h3k4me3_testes	0	tc1_hsa	Tc1	AluSp	2	7	242	743	0.821032
h3k4me3_testes	0	tc1_hsa	Tc1	AluSq	0	4	244	746	0.574804
h3k4me3_testes	0	tc1_hsa	Tc1	AluSx	4	11	240	739	0.912346
h3k4me3_testes	0	tc1_hsa	Tc1	AluY	6	128	238	622	1.22867e-08
h3k4me3_testes	0	tc1_hsa	Tc1	AluYa5	0	3	244	747	0.750756
h3k4me3_testes	0	tc1_hsa	Tc1	AluYg6	0	2	244	748	0.988119
h3k4me3_testes	0	tc1_hsa	Tc1	Charlie1	0	1	244	749	0.554041
h3k4me3_testes	0	tc1_hsa	Tc1	Charlie2	0	1	244	749	0.554041
h3k4me3_testes	0	tc1_hsa	Tc1	Charlie4a	0	1	244	749	0.554041
h3k4me3_testes	0	tc1_hsa	Tc1	G-rich	0	2	244	748	0.988119
h3k4me3_testes	0	tc1_hsa	Tc1	GC_rich	0	3	244	747	0.750756
h3k4me3_testes	0	tc1_hsa	Tc1	HAL1	0	1	244	749	0.554041
h3k4me3_testes	0	tc1_hsa	Tc1	HERV17	0	1	244	749	0.554041
h3k4me3_testes	0	tc1_hsa	Tc1	HERVE	0	1	244	749	0.554041
h3k4me3_testes	0	tc1_hsa	Tc1	HERVH	4	2	240	748	0.0537549
h3k4me3_testes	0	tc1_hsa	Tc1	HERVH48	0	1	244	749	0.554041
h3k4me3_testes	0	tc1_hsa	Tc1	HERVL18	1	1	243	749	0.988119
h3k4me3_testes	0	tc1_hsa	Tc1	HUERS-P2	0	1	244	749	0.554041
h3k4me3_testes	0	tc1_hsa	Tc1	L1M4b	0	1	244	749	0.554041
h3k4me3_testes	0	tc1_hsa	Tc1	L1MA4A	0	1	244	749	0.554041
h3k4me3_testes	0	tc1_hsa	Tc1	L1MA8	0	1	244	749	0.554041
h3k4me3_testes	0	tc1_hsa	Tc1	L1MB3	1	0	243	750	0.554041
h3k4me3_testes	0	tc1_hsa	Tc1	L1MB7	0	1	244	749	0.554041
h3k4me3_testes	0	tc1_hsa	Tc1	L1MC	0	2	244	748	0.988119
h3k4me3_testes	0	tc1_hsa	Tc1	L1MC1	1	0	243	750	0.554041
h3k4me3_testes	0	tc1_hsa	Tc1	L1MC4a	0	1	244	749	0.554041
h3k4me3_testes	0	tc1_hsa	Tc1	L1MCc	0	1	244	749	0.554041
h3k4me3_testes	0	tc1_hsa	Tc1	L1MD3	1	0	243	750	0.554041
h3k4me3_testes	0	tc1_hsa	Tc1	L1MDb	1	0	243	750	0.554041
h3k4me3_testes	0	tc1_hsa	Tc1	L1MEb	0	1	244	749	0.554041
h3k4me3_testes	0	tc1_hsa	Tc1	L1P1	0	1	244	749	0.554041
h3k4me3_testes	0	tc1_hsa	Tc1	L1P2	1	1	243	749	0.988119
h3k4me3_testes	0	tc1_hsa	Tc1	L1P3b	1	0	243	750	0.554041
h3k4me3_testes	0	tc1_hsa	Tc1	L1PA10	0	1	244	749	0.554041
h3k4me3_testes	0	tc1_hsa	Tc1	L1PA16	0	1	244	749	0.554041
h3k4me3_testes	0	tc1_hsa	Tc1	L1PA2	5	1	239	749	0.00397314
h3k4me3_testes	0	tc1_hsa	Tc1	L1PA3	2	2	242	748	0.546407
h3k4me3_testes	0	tc1_hsa	Tc1	L1PA4	3	2	241	748	0.184909
h3k4me3_testes	0	tc1_hsa	Tc1	L1PA5	2	1	242	749	0.304931
h3k4me3_testes	0	tc1_hsa	Tc1	L1PA6	1	3	243	747	0.574804
h3k4me3_testes	0	tc1_hsa	Tc1	L1PA7	1	0	243	750	0.554041
h3k4me3_testes	0	tc1_hsa	Tc1	L1PB1	0	2	244	748	0.988119
h3k4me3_testes	0	tc1_hsa	Tc1	L2	2	4	242	746	0.979381
h3k4me3_testes	0	tc1_hsa	Tc1	L3	0	1	244	749	0.554041
h3k4me3_testes	0	tc1_hsa	Tc1	LTR1	0	4	244	746	0.574804
h3k4me3_testes	0	tc1_hsa	Tc1	LTR12	0	1	244	749	0.554041
h3k4me3_testes	0	tc1_hsa	Tc1	LTR12C	3	9	241	741	0.763595
h3k4me3_testes	0	tc1_hsa	Tc1	LTR12D	0	4	244	746	0.574804
h3k4me3_testes	0	tc1_hsa	Tc1	LTR13A	0	2	244	748	0.988119
h3k4me3_testes	0	tc1_hsa	Tc1	LTR16C	0	1	244	749	0.554041
h3k4me3_testes	0	tc1_hsa	Tc1	LTR17	5	2	239	748	0.014221
h3k4me3_testes	0	tc1_hsa	Tc1	LTR19A	0	1	244	749	0.554041
h3k4me3_testes	0	tc1_hsa	Tc1	LTR1B	1	1	243	749	0.988119
h3k4me3_testes	0	tc1_hsa	Tc1	LTR1D	0	2	244	748	0.988119
h3k4me3_testes	0	tc1_hsa	Tc1	LTR28	0	2	244	748	0.988119
h3k4me3_testes	0	tc1_hsa	Tc1	LTR41	0	1	244	749	0.554041
h3k4me3_testes	0	tc1_hsa	Tc1	LTR6B	0	1	244	749	0.554041
h3k4me3_testes	0	tc1_hsa	Tc1	LTR8	0	1	244	749	0.554041
h3k4me3_testes	0	tc1_hsa	Tc1	LTR9	0	2	244	748	0.988119
h3k4me3_testes	0	tc1_hsa	Tc1	MER11C	0	1	244	749	0.554041
h3k4me3_testes	0	tc1_hsa	Tc1	MER20	1	0	243	750	0.554041
h3k4me3_testes	0	tc1_hsa	Tc1	MER20B	1	0	243	750	0.554041
h3k4me3_testes	0	tc1_hsa	Tc1	MER41A-int	1	0	243	750	0.554041
h3k4me3_testes	0	tc1_hsa	Tc1	MER41C-int	1	0	243	750	0.554041
h3k4me3_testes	0	tc1_hsa	Tc1	MER50	0	1	244	749	0.554041
h3k4me3_testes	0	tc1_hsa	Tc1	MER50B	0	1	244	749	0.554041
h3k4me3_testes	0	tc1_hsa	Tc1	MER52A	3	3	241	747	0.328408
h3k4me3_testes	0	tc1_hsa	Tc1	MER52D	1	0	243	750	0.554041
h3k4me3_testes	0	tc1_hsa	Tc1	MER57A	0	1	244	749	0.554041
h3k4me3_testes	0	tc1_hsa	Tc1	MER5A	1	2	243	748	0.750756
h3k4me3_testes	0	tc1_hsa	Tc1	MER65C-int	0	1	244	749	0.554041
h3k4me3_testes	0	tc1_hsa	Tc1	MER66B	0	1	244	749	0.554041
h3k4me3_testes	0	tc1_hsa	Tc1	MER68	1	0	243	750	0.554041
h3k4me3_testes	0	tc1_hsa	Tc1	MER6B	1	0	243	750	0.554041
h3k4me3_testes	0	tc1_hsa	Tc1	MIR	1	1	243	749	0.988119
h3k4me3_testes	0	tc1_hsa	Tc1	MIRb	0	5	244	745	0.448604
h3k4me3_testes	0	tc1_hsa	Tc1	MIRm	0	1	244	749	0.554041
h3k4me3_testes	0	tc1_hsa	Tc1	MLT1A0	2	0	242	750	0.0969993
h3k4me3_testes	0	tc1_hsa	Tc1	MLT1B	0	1	244	749	0.554041
h3k4me3_testes	0	tc1_hsa	Tc1	MLT1C	0	1	244	749	0.554041
h3k4me3_testes	0	tc1_hsa	Tc1	MLT1E2	1	0	243	750	0.554041
h3k4me3_testes	0	tc1_hsa	Tc1	MLT1G1	0	1	244	749	0.554041
h3k4me3_testes	0	tc1_hsa	Tc1	MLT1H	0	1	244	749	0.554041
h3k4me3_testes	0	tc1_hsa	Tc1	MLT1H-int	0	1	244	749	0.554041
h3k4me3_testes	0	tc1_hsa	Tc1	MLT1J1	1	0	243	750	0.554041
h3k4me3_testes	0	tc1_hsa	Tc1	MLT2F	1	0	243	750	0.554041
h3k4me3_testes	0	tc1_hsa	Tc1	MSTA	0	4	244	746	0.574804
h3k4me3_testes	0	tc1_hsa	Tc1	MSTB	0	2	244	748	0.988119
h3k4me3_testes	0	tc1_hsa	Tc1	MSTB1	0	1	244	749	0.554041
h3k4me3_testes	0	tc1_hsa	Tc1	MSTB2	0	1	244	749	0.554041
h3k4me3_testes	0	tc1_hsa	Tc1	MSTD	1	1	243	749	0.988119
h3k4me3_testes	0	tc1_hsa	Tc1	REP522	1	1	243	749	0.988119
h3k4me3_testes	0	tc1_hsa	Tc1	SVA	9	3	235	747	0.000178009
h3k4me3_testes	0	tc1_hsa	Tc1	TAR1	1	1	243	749	0.988119
h3k4me3_testes	0	tc1_hsa	Tc1	THE1-int	1	0	243	750	0.554041
h3k4me3_testes	0	tc1_hsa	Tc1	THE1B-int	2	0	242	750	0.0969993
h3k4me3_testes	0	tc1_hsa	Tc1	Tigger5	1	0	243	750	0.554041
hnf4a	0	tc1_hsa	Tc1	(CAGGG)n	2	0	110	337	0.101071
hnf4a	0	tc1_hsa	Tc1	(CTAGGG)n	1	0	111	337	0.562108
hnf4a	0	tc1_hsa	Tc1	(GCCTG)n	1	0	111	337	0.562108
hnf4a	0	tc1_hsa	Tc1	AluJb	3	1	109	336	0.0812118
hnf4a	0	tc1_hsa	Tc1	AluJo	2	0	110	337	0.101071
hnf4a	0	tc1_hsa	Tc1	AluSg	4	1	108	336	0.019208
hnf4a	0	tc1_hsa	Tc1	AluSg/x	0	1	112	336	0.562108
hnf4a	0	tc1_hsa	Tc1	AluSq	1	0	111	337	0.562108
hnf4a	0	tc1_hsa	Tc1	AluSx	6	3	106	334	0.0113062
hnf4a	0	tc1_hsa	Tc1	AluY	1	2	111	335	0.739538
hnf4a	0	tc1_hsa	Tc1	Charlie1a	0	1	112	336	0.562108
hnf4a	0	tc1_hsa	Tc1	Charlie8	0	1	112	336	0.562108
hnf4a	0	tc1_hsa	Tc1	FRAM	1	0	111	337	0.562108
hnf4a	0	tc1_hsa	Tc1	HERVL-A1	1	0	111	337	0.562108
hnf4a	0	tc1_hsa	Tc1	HSMAR2	0	1	112	336	0.562108
hnf4a	0	tc1_hsa	Tc1	Kanga2_a	0	1	112	336	0.562108
hnf4a	0	tc1_hsa	Tc1	L1M	0	1	112	336	0.562108
hnf4a	0	tc1_hsa	Tc1	L1M1	0	2	112	335	0.998545
hnf4a	0	tc1_hsa	Tc1	L1MB3	0	1	112	336	0.562108
hnf4a	0	tc1_hsa	Tc1	L1MB7	0	1	112	336	0.562108
hnf4a	0	tc1_hsa	Tc1	L1MC1	0	1	112	336	0.562108
hnf4a	0	tc1_hsa	Tc1	L1MC2	0	1	112	336	0.562108
hnf4a	0	tc1_hsa	Tc1	L1MC3	0	1	112	336	0.562108
hnf4a	0	tc1_hsa	Tc1	L1MC5	0	1	112	336	0.562108
hnf4a	0	tc1_hsa	Tc1	L1MD1	0	1	112	336	0.562108
hnf4a	0	tc1_hsa	Tc1	L1MD2	1	0	111	337	0.562108
hnf4a	0	tc1_hsa	Tc1	L1MEc	1	0	111	337	0.562108
hnf4a	0	tc1_hsa	Tc1	L1MEd	0	1	112	336	0.562108
hnf4a	0	tc1_hsa	Tc1	L1PA10	2	0	110	337	0.101071
hnf4a	0	tc1_hsa	Tc1	L1PA17	0	1	112	336	0.562108
hnf4a	0	tc1_hsa	Tc1	L1PB2	0	1	112	336	0.562108
hnf4a	0	tc1_hsa	Tc1	L1PBa	0	1	112	336	0.562108
hnf4a	0	tc1_hsa	Tc1	L2	0	8	112	329	0.217557
hnf4a	0	tc1_hsa	Tc1	L3	0	1	112	336	0.562108
hnf4a	0	tc1_hsa	Tc1	LTR1	1	0	111	337	0.562108
hnf4a	0	tc1_hsa	Tc1	LTR10E	0	1	112	336	0.562108
hnf4a	0	tc1_hsa	Tc1	LTR12C	1	0	111	337	0.562108
hnf4a	0	tc1_hsa	Tc1	LTR24B-int	1	0	111	337	0.562108
hnf4a	0	tc1_hsa	Tc1	LTR37A	0	1	112	336	0.562108
hnf4a	0	tc1_hsa	Tc1	LTR51	0	1	112	336	0.562108
hnf4a	0	tc1_hsa	Tc1	MER110A	0	1	112	336	0.562108
hnf4a	0	tc1_hsa	Tc1	MER11A	1	0	111	337	0.562108
hnf4a	0	tc1_hsa	Tc1	MER21B	0	3	112	334	0.739538
hnf4a	0	tc1_hsa	Tc1	MER34C	0	1	112	336	0.562108
hnf4a	0	tc1_hsa	Tc1	MER49	0	4	112	333	0.563409
hnf4a	0	tc1_hsa	Tc1	MER50	1	0	111	337	0.562108
hnf4a	0	tc1_hsa	Tc1	MER51B-int	1	0	111	337	0.562108
hnf4a	0	tc1_hsa	Tc1	MER58A	0	1	112	336	0.562108
hnf4a	0	tc1_hsa	Tc1	MER61D	0	1	112	336	0.562108
hnf4a	0	tc1_hsa	Tc1	MER83C	1	0	111	337	0.562108
hnf4a	0	tc1_hsa	Tc1	MER83C-int	1	0	111	337	0.562108
hnf4a	0	tc1_hsa	Tc1	MER89-int	0	1	112	336	0.562108
hnf4a	0	tc1_hsa	Tc1	MIR	1	1	111	336	0.998545
hnf4a	0	tc1_hsa	Tc1	MIR3	0	2	112	335	0.998545
hnf4a	0	tc1_hsa	Tc1	MIRb	1	6	111	331	0.828465
hnf4a	0	tc1_hsa	Tc1	MLT-int	0	1	112	336	0.562108
hnf4a	0	tc1_hsa	Tc1	MLT1B	0	1	112	336	0.562108
hnf4a	0	tc1_hsa	Tc1	MLT1C	1	3	111	334	0.563409
hnf4a	0	tc1_hsa	Tc1	MLT1H	0	1	112	336	0.562108
hnf4a	0	tc1_hsa	Tc1	MLT1I	1	1	111	336	0.998545
hnf4a	0	tc1_hsa	Tc1	MLT1J1	0	1	112	336	0.562108
hnf4a	0	tc1_hsa	Tc1	MLT1J2	1	0	111	337	0.562108
hnf4a	0	tc1_hsa	Tc1	MLT2A2	1	0	111	337	0.562108
hnf4a	0	tc1_hsa	Tc1	MLT2B1	0	1	112	336	0.562108
hnf4a	0	tc1_hsa	Tc1	MLT2B3	1	2	111	335	0.739538
hnf4a	0	tc1_hsa	Tc1	MLT2B4	0	1	112	336	0.562108
hnf4a	0	tc1_hsa	Tc1	MSTA-int	1	0	111	337	0.562108
hnf4a	0	tc1_hsa	Tc1	MSTB2	0	1	112	336	0.562108
hnf4a	0	tc1_hsa	Tc1	TAR1	2	0	110	337	0.101071
hnf4a	0	tc1_hsa	Tc1	THE1-int	0	1	112	336	0.562108
hnf4a	0	tc1_hsa	Tc1	THE1B-int	1	0	111	337	0.562108
hnf4a	0	tc1_hsa	Tc1	THE1D-int	2	2	110	335	0.559923
hnf4a	0	tc1_hsa	Tc1	Tigger1	1	0	111	337	0.562108
ctcf	0	tc1_hsa	Tc1	AluJb	0	2	39	356	0.469724
ctcf	0	tc1_hsa	Tc1	AluSx	0	2	39	356	0.469724
ctcf	0	tc1_hsa	Tc1	BLACKJACK	0	1	39	357	0.176517
ctcf	0	tc1_hsa	Tc1	Charlie7	1	0	38	358	0.176517
ctcf	0	tc1_hsa	Tc1	GC_rich	0	1	39	357	0.176517
ctcf	0	tc1_hsa	Tc1	HERV15	0	1	39	357	0.176517
ctcf	0	tc1_hsa	Tc1	HERVH48	0	1	39	357	0.176517
ctcf	0	tc1_hsa	Tc1	HERVIP10FH	0	2	39	356	0.469724
ctcf	0	tc1_hsa	Tc1	HERVL18	0	1	39	357	0.176517
ctcf	0	tc1_hsa	Tc1	HUERS-P2	0	2	39	356	0.469724
ctcf	0	tc1_hsa	Tc1	L1M1	0	2	39	356	0.469724
ctcf	0	tc1_hsa	Tc1	L1M3f	0	1	39	357	0.176517
ctcf	0	tc1_hsa	Tc1	L1M4	0	1	39	357	0.176517
ctcf	0	tc1_hsa	Tc1	L1M4b	0	1	39	357	0.176517
ctcf	0	tc1_hsa	Tc1	L1M5	0	1	39	357	0.176517
ctcf	0	tc1_hsa	Tc1	L1MA4	0	1	39	357	0.176517
ctcf	0	tc1_hsa	Tc1	L1MB3	0	1	39	357	0.176517
ctcf	0	tc1_hsa	Tc1	L1MC	0	1	39	357	0.176517
ctcf	0	tc1_hsa	Tc1	L1MC1	0	1	39	357	0.176517
ctcf	0	tc1_hsa	Tc1	L1MC3	0	1	39	357	0.176517
ctcf	0	tc1_hsa	Tc1	L1MD2	0	1	39	357	0.176517
ctcf	0	tc1_hsa	Tc1	L1MDb	0	1	39	357	0.176517
ctcf	0	tc1_hsa	Tc1	L1MEa	0	1	39	357	0.176517
ctcf	0	tc1_hsa	Tc1	L1MEc	0	1	39	357	0.176517
ctcf	0	tc1_hsa	Tc1	L1MEd	0	2	39	356	0.469724
ctcf	0	tc1_hsa	Tc1	L1PA16	1	0	38	358	0.176517
ctcf	0	tc1_hsa	Tc1	L1PB1	0	2	39	356	0.469724
ctcf	0	tc1_hsa	Tc1	L1PBa	0	1	39	357	0.176517
ctcf	0	tc1_hsa	Tc1	L2	1	7	38	351	0.731537
ctcf	0	tc1_hsa	Tc1	LTR12C	1	0	38	358	0.176517
ctcf	0	tc1_hsa	Tc1	LTR12D	2	0	37	358	0.00190479
ctcf	0	tc1_hsa	Tc1	LTR13	0	4	39	354	0.856562
ctcf	0	tc1_hsa	Tc1	LTR1D	0	1	39	357	0.176517
ctcf	0	tc1_hsa	Tc1	LTR36	0	1	39	357	0.176517
ctcf	0	tc1_hsa	Tc1	LTR41	0	2	39	356	0.469724
ctcf	0	tc1_hsa	Tc1	LTR50	0	3	39	355	0.689353
ctcf	0	tc1_hsa	Tc1	MER20	0	1	39	357	0.176517
ctcf	0	tc1_hsa	Tc1	MER20B	0	2	39	356	0.469724
ctcf	0	tc1_hsa	Tc1	MER34B	0	1	39	357	0.176517
ctcf	0	tc1_hsa	Tc1	MER45R	0	1	39	357	0.176517
ctcf	0	tc1_hsa	Tc1	MER52A	1	0	38	358	0.176517
ctcf	0	tc1_hsa	Tc1	MER77	0	1	39	357	0.176517
ctcf	0	tc1_hsa	Tc1	MER82	0	1	39	357	0.176517
ctcf	0	tc1_hsa	Tc1	MER90	0	1	39	357	0.176517
ctcf	0	tc1_hsa	Tc1	MER90a	0	1	39	357	0.176517
ctcf	0	tc1_hsa	Tc1	MER91B	0	1	39	357	0.176517
ctcf	0	tc1_hsa	Tc1	MER91C	0	1	39	357	0.176517
ctcf	0	tc1_hsa	Tc1	MIR	0	1	39	357	0.176517
ctcf	0	tc1_hsa	Tc1	MIR3	0	1	39	357	0.176517
ctcf	0	tc1_hsa	Tc1	MIRb	0	3	39	355	0.689353
ctcf	0	tc1_hsa	Tc1	MLT1C	1	2	38	356	0.689353
ctcf	0	tc1_hsa	Tc1	MLT1D	1	1	38	357	0.469724
ctcf	0	tc1_hsa	Tc1	MLT1H	0	1	39	357	0.176517
ctcf	0	tc1_hsa	Tc1	MLT1L	1	0	38	358	0.176517
ctcf	0	tc1_hsa	Tc1	TAR1	1	0	38	358	0.176517

## Sheet: S3_Repeat_content_HsChr21_H3K4
Summary
	Repeat Class	Total Hg18 repeats Class	Number repeats	Number repeats	Percent Hg18 repeats	Percent	Percent H3K4me3 region repeats
			Tc1-Chr21 regions	H3K4me3 regions		Tc1_chr21 repeats
	DNA	392529	3846	82	9.2	9.2	7.9
	LINE	1406996	13597	234	33	32.5	22.4
	LTR	656486	9682	258	15.4	23.1	24.7
	Other	3425	20	5	0.1	0	0.5
	RNA	718	5	0	0	0	0
	SINE	1783780	14519	447	41.8	34.7	42.9
	Satellite	8895	103	14	0.2	0.2	1.3
	Unknown	929	19	0	0	0	0
	rRNA	1753	20	1	0	0	0.1
	scRNA	1399	6	0	0	0	0
	snRNA	4340	43	2	0.1	0.1	0.2
	srpRNA	958	4	0	0	0	0
	tRNA	1956	13	0	0	0	0
	total	4264164	41877	1043	100	100	100
Individual repeats in Hg18, Tc1-HsChr21, ChIP-seq data
	hg18 class	Number elements		Total repeats Class	Number repeats					H3K4me3_Tc1_plus_HSA_ chr21 repeats_class					H3K4me3_Tc1_plus_HSA_ chr21 repeats_class							H3K4me3 liver class					H3K4me3 testes class					H3K4me3 kidney class					CTCF class					CEBPA class					HNF4A class
					Tc1-Chr21 regions
	DNA	392529		DNA	3846					DNA	82				DNA	Human	12			DNA	shared	1			DNA	Human	4			DNA	shared	1			DNA	Human	2			DNA	Human	2			DNA	Human	6
	LINE	1406996		LINE	13597					LINE	234				DNA	Tc1	26			LINE	Human	2			DNA	Tc1	5			LINE	Human	1			DNA	Tc1	1			DNA	Tc1	1			DNA	Tc1	2
	LTR	656486		LTR	9682					LTR	258				DNA	shared	44			LINE	Tc1	14			DNA	shared	7			LINE	Tc1	14			DNA	shared	9			DNA	shared	5			DNA	shared	6
	Other	3425		Other	20					Other	5				LINE	Human	21			LINE	shared	2			LINE	Human	6			LINE	shared	2			LINE	Human	3			LINE	Human	11			LINE	Human	14
	RNA	718		RNA	5					SINE	447				LINE	Tc1	90			LTR	Human	6			LINE	Tc1	28			LTR	Human	2			LINE	Tc1	4			LINE	Tc1	1			LINE	Tc1	4
	SINE	1783780		SINE	14519					Satellite	14				LINE	shared	123			LTR	Tc1	24			LINE	shared	48			LTR	Tc1	32			LINE	shared	27			LINE	shared	23			LINE	shared	25
	Satellite	8895		Satellite	103					rRNA	1				LTR	Human	48			LTR	shared	8			LTR	Human	31			LTR	shared	4			LTR	Human	5			LTR	Human	8			LTR	Human	16
	Unknown	929		Unknown	19					snRNA	2				LTR	Tc1	101			Other	Tc1	5			LTR	Tc1	40			Other	Tc1	6			LTR	Tc1	9			LTR	Tc1	5			LTR	Tc1	23
	rRNA	1753		rRNA	20										LTR	shared	109			SINE	Human	5			LTR	shared	83			SINE	Human	3			LTR	shared	32			LTR	shared	18			LTR	shared	32
	scRNA	1399		scRNA	6										Other	Tc1	5			SINE	Tc1	9			Other	Tc1	9			SINE	Tc1	5			SINE	shared	8			SINE	Human	3			SINE	Human	5
	snRNA	4340		snRNA	43										SINE	Human	48			SINE	shared	7			Other	shared	3			SINE	shared	2			Satellite	Tc1	1			SINE	Tc1	16			SINE	Tc1	21
	srpRNA	958		srpRNA	4										SINE	Tc1	132			Satellite	Tc1	4			SINE	Human	57			Satellite	Tc1	5								SINE	shared	17			SINE	shared	17
	tRNA	1956		tRNA	13										SINE	shared	267								SINE	Tc1	25													Satellite	Tc1	3			Satellite	Tc1	2
															Satellite	Human	1								SINE	shared	275													rRNA	Human	1
															Satellite	Tc1	10								Satellite	Tc1	2
															Satellite	shared	3								Satellite	shared	3
															rRNA	shared	1								scRNA	Human	1
															snRNA	Human	1
															snRNA	shared	1
	hg18 family	Number elements		Total Tc_21 repeats family						H3K4me3_Tc1_plus_HSA_ chr21 repeats_family					H3K4me3_Tc1_plus_HSA_ chr21 repeats_family					total		H3K4me3 liver family					H3K4me3 testes Family					H3K4me3 kidney Family					CTCF family					CEBPA family					HNF4A family
	AcHobo	18986		AcHobo	193					AcHobo	3				AcHobo	Tc1	1			Alu	Human	4			Alu	Human	57			Alu	Human	3			AcHobo	shared	1			Alu	Human	1			Alu	Human	1
	Alu	1193407		Alu	10687					Alu	325				AcHobo	shared	2			Alu	Tc1	9			Alu	Tc1	24			Alu	Tc1	5			Alu	shared	3			Alu	Tc1	16			Alu	Tc1	19
	CR1	53926		CR1	399					CR1	8				Alu	Human	34			Alu	shared	7			Alu	shared	268			Alu	shared	1			ERV1	Human	3			Alu	shared	15			Alu	shared	8
	DNA	13637		DNA	114					DNA	2				Alu	Tc1	98			ERV1	Human	5			CR1	shared	2			ERV1	Human	1			ERV1	Tc1	5			CR1	shared	1			CR1	shared	1
	ERV	577		ERV	7					ERV1	124				Alu	shared	193			ERV1	Tc1	23			ERV1	Human	16			ERV1	Tc1	29			ERV1	shared	12			ERV1	Human	4			ERV1	Human	6
	ERV1	178385		ERV1	2464					ERVK	5				CR1	Human	1			ERV1	shared	5			ERV1	Tc1	25			ERV1	shared	3			ERVK	Human	1			ERV1	Tc1	3			ERV1	Tc1	11
	ERVK	10808		ERVK	97					ERVL	32				CR1	Tc1	1			ERVL	Tc1	1			ERV1	shared	58			ERVL	Tc1	1			ERVK	shared	4			ERV1	shared	9			ERV1	shared	16
	ERVL	132638		ERVL	1856					L1	150				CR1	shared	6			L1	Human	1			ERVK	shared	4			L1	Tc1	12			ERVL	shared	9			ERVL	Human	1			ERVK	Tc1	1
	L1	927393		L1	10039					L2	73				DNA	Tc1	2			L1	Tc1	12			ERVL	Human	2			L1	shared	2			L1	Human	3			ERVL	shared	4			ERVL	Human	4
	L2	409271		L2	2997					MER1_type	55				ERV1	Human	13			L1	shared	2			ERVL	Tc1	3			L2	Human	1			L1	Tc1	3			L1	Human	6			ERVL	Tc1	4
	MER1_type	216179		MER1_type	2048					MER1_type?	1				ERV1	Tc1	52			L2	Human	1			ERVL	shared	5			L2	Tc1	2			L1	shared	20			L1	Tc1	1			ERVL	shared	4
	MER1_type?	5279		MER1_type?	60					MER2_type	8				ERV1	shared	59			L2	Tc1	2			L1	Human	4			MIR	shared	1			L2	Tc1	1			L1	shared	17			L1	Human	12
	MER2_type	83486		MER2_type	839					MIR	122				ERVK	Human	1			MIR	Human	1			L1	Tc1	26			MaLR	Human	1			L2	shared	7			L2	Human	5			L1	Tc1	4
	MIR	590373		MIR	3832					MaLR	97				ERVK	Tc1	2			MaLR	Human	1			L1	shared	41			MaLR	Tc1	2			MER1_type	Human	2			L2	shared	5			L1	shared	15
	MaLR	334078		MaLR	5258					Mariner	1				ERVK	shared	2			MaLR	shared	3			L2	Human	2			MaLR	shared	1			MER1_type	Tc1	1			MER1_type	Human	1			L2	Human	1
	Mariner	16259		Mariner	186					MuDR	5				ERVL	Human	3			Other	Tc1	5			L2	Tc1	2			Other	Tc1	6			MER1_type	shared	3			MER1_type	Tc1	1			L2	shared	9
	Merlin	54		Merlin	1					Other	5				ERVL	Tc1	16			Tip100	shared	1			L2	shared	5			Tip100	shared	1			MER2_type	shared	1			MER1_type	shared	4			MER1_type	Human	4
	MuDR	1884		MuDR	41					RTE	3				ERVL	shared	13			telo	Tc1	4			MER1_type	Human	2			telo	Tc1	5			MIR	shared	5			MIR	Human	2			MER1_type	Tc1	1
	Other	3425		Other	20					Satellite	3				L1	Human	12								MER1_type	Tc1	3								MaLR	Human	1			MIR	shared	2			MER1_type	shared	4
	PiggyBac	2099		PiggyBac	26					Tip100	7				L1	Tc1	64								MER1_type	shared	6								MaLR	Tc1	4			MaLR	Human	3			MER2_type	Tc1	1
	RNA	718		RNA	5					rRNA	1				L1	shared	74								MER2_type	Human	1								MaLR	shared	7			MaLR	Tc1	2			MIR	Human	4
	RTE	16406		RTE	162					snRNA	2				L2	Human	7								MER2_type	Tc1	2								Tip100	shared	4			MaLR	shared	5			MIR	Tc1	2
	Satellite	6186		Satellite	64					telo	11				L2	Tc1	25								MER2_type	shared	1								telo	Tc1	1			Mariner	Human	1			MIR	shared	9
	Tc2	7660		Tc2	53										L2	shared	41								MIR	Tc1	1													Tc2	shared	1			MaLR	Human	6
	Tip100	27006		Tip100	285										MER1_type	Human	7								MIR	shared	7													rRNA	Human	1			MaLR	Tc1	7
	Unknown	929		Unknown	19										MER1_type	Tc1	15								MaLR	Human	13													telo	Tc1	3			MaLR	shared	12
	acro	44		acro	5										MER1_type	shared	33								MaLR	Tc1	12																		Mariner	shared	1
	centr	2282		centr	8										MER1_type?	Human	1								MaLR	shared	16																		RTE	Human	1
	rRNA	1753		rRNA	20										MER2_type	Human	2								Other	Tc1	9																		Tc2	shared	1
	repFamily	1		scRNA	6										MER2_type	Tc1	1								Other	shared	3																		Tip100	Human	2
	scRNA	1399		snRNA	43										MER2_type	shared	5								Tip100	Human	1																		telo	Tc1	2
	snRNA	4340		srpRNA	4										MIR	Human	14								scRNA	Human	1
	srpRNA	958		tRNA	13										MIR	Tc1	34								telo	Tc1	2
	tRNA	1956		telo	26										MIR	shared	74								telo	shared	3
	telo	383													MaLR	Human	31
															MaLR	Tc1	31
															MaLR	shared	35
															Mariner	shared	1
															MuDR	Tc1	5
															Other	Tc1	5
															RTE	Human	1
															RTE	shared	2
															Satellite	Human	1
															Satellite	Tc1	1
															Satellite	shared	1
															Tip100	Human	2
															Tip100	Tc1	2
															Tip100	shared	3
															rRNA	shared	1
															snRNA	Human	1
															snRNA	shared	1
															telo	Tc1	9
															telo	shared	2
										H3K4me3_Tc1_plus_HSA_ chr21 repeats_name					H3K4me3_Tc1_plus_HSA_ chr21 repeats_name							H3K4me3 liver name					H3K4me3 testes name					H3K4me3 kidney name					CTCF type					CEBPA type					HNF4A type
																				AluJb	shared	2			Alu	shared	1			AluJb	Human	1			AluJb	shared	2			AluJb	Tc1	5			AluJb	Tc1	3
										5S	1				5S	shared	1			AluSg	Human	1			AluJb	shared	1			AluSg	Human	1			AluSx	shared	1			AluJb	shared	2			AluJb	shared	1
										Alu	3				Alu	Tc1	1			AluSg	shared	2			AluJo	Tc1	2			AluSq	Human	1			BLACKJACK	shared	1			AluJo	Human	1			AluJo	Human	1
										AluJ	1				Alu	shared	2			AluSq	Human	2			AluJo	shared	1			AluSx	shared	1			Charlie7	Tc1	1			AluJo	Tc1	4			AluJo	Tc1	3
										AluJ/FRAM	1				AluJ	shared	1			AluSq	shared	1			AluS	shared	1			AluY	Tc1	5			ERVL-E	shared	1			AluJo	shared	1			AluSg	Tc1	4
										AluJ/monomer	1				AluJ/FRAM	Tc1	1			AluSx	Human	1			AluSc	Human	2			HERVE	Tc1	1			HERV15	shared	1			AluSg	Tc1	2			AluSg	shared	1
										AluJb	40				AluJ/monomer	Tc1	1			AluSx	Tc1	1			AluSc	shared	15			HERVH	Tc1	1			HERVH48	shared	1			AluSg	shared	1			AluSg/x	shared	1
										AluJo	29				AluJb	Human	4			AluSx	shared	1			AluSg	Human	3			HERVIP10FH	Tc1	1			HERVI	shared	1			AluSp	shared	1			AluSq	Tc1	1
										AluJo/FRAM	2				AluJb	Tc1	10			AluY	Tc1	8			AluSg	shared	6			HUERS-P2	shared	1			HERVIP10FH	shared	2			AluSq	Tc1	2			AluSx	Tc1	6
										AluS	1				AluJb	shared	26			FLAM_A	shared	1			AluSp	Tc1	2			L1PA10	shared	1			HERVL18	shared	1			AluSq	shared	1			AluSx	shared	3
										AluSc	7				AluJo	Human	2			HERVE	shared	1			AluSp	shared	11			L1PA14	Tc1	1			HUERS-P2	shared	2			AluSx	Tc1	3			AluY	Tc1	1
										AluSg	24				AluJo	Tc1	11			HERVH	Tc1	1			AluSq	Human	3			L1PA2	Tc1	5			L1M1	shared	2			AluSx	shared	5			AluY	shared	2
										AluSg/x	13				AluJo	shared	16			HERVIP10FH	shared	1			AluSq	shared	5			L1PA3	Tc1	3			L1M3f	shared	1			AluY	shared	4			Charlie1	Human	1
										AluSp	9				AluJo/FRAM	shared	2			HUERS-P2	Tc1	1			AluSx	Human	4			L1PA4	Tc1	2			L1M4	shared	1			HAL1	shared	1			Charlie1a	shared	1
										AluSp/q	1				AluS	Tc1	1			Harlequin	Human	1			AluSx	Tc1	5			L1PB1	Tc1	1			L1M4b	shared	1			HERVH	Human	1			Charlie8	shared	1
										AluSq	29				AluSc	Human	2			L1MD1	Human	1			AluSx	shared	15			L1PB1	shared	1			L1M5	shared	1			HSMAR1	Human	1			ERVL-E	Human	1
										AluSq/x	1				AluSc	Tc1	1			L1PA10	Tc1	1			AluY	Human	39			L2	Human	1			L1MA4	shared	1			Kanga2_a	shared	1			FRAM	Tc1	1
										AluSx	96				AluSc	shared	4			L1PA10	shared	2			AluY	Tc1	15			L2	Tc1	2			L1MA9	Human	1			L1M1	shared	1			HERVL-A1	Tc1	1
										AluSx_short_	1				AluSg	Human	5			L1PA14	Tc1	1			AluY	shared	206			LTR1	Tc1	2			L1MB3	Human	1			L1MA2	shared	1			HSMAR2	shared	1
										AluY	39				AluSg	Tc1	5			L1PA2	Tc1	5			AluYa5	Human	4			LTR12	Tc1	1			L1MB3	shared	1			L1MB1	Human	1			Kanga2_a	shared	1
										AluYb8	1				AluSg	shared	14			L1PA3	Tc1	2			AluYa5	shared	3			LTR12C	Tc1	10			L1MC	shared	1			L1MB2	shared	1			L1M	shared	1
										AluYc5	1				AluSg/x	Human	1			L1PA4	Tc1	2			AluYa8	Human	1			LTR12C	shared	1			L1MC1	shared	1			L1MB3	Human	2			L1M1	shared	2
										CER	1				AluSg/x	Tc1	1			L1PB1	Tc1	1			AluYg6	Human	1			LTR12D	Tc1	5			L1MC3	shared	1			L1MB3	shared	2			L1M5	Human	1
										Charlie1b	2				AluSg/x	shared	11			L2	Human	1			AluYg6	shared	3			LTR8	Tc1	1			L1MC4	Human	1			L1MB4	shared	1			L1MB3	Human	4
										Charlie2a	1				AluSp	Human	1			L2	Tc1	2			BC200	Human	1			LTR9	Tc1	1			L1MC4	Tc1	1			L1MB5	shared	1			L1MB3	shared	1
										Charlie4	1				AluSp	Tc1	2			LTR1	Tc1	1			Charlie1	shared	1			MER115	shared	1			L1MD2	shared	1			L1MB7	shared	1			L1MB4	Human	1
										Charlie4a	1				AluSp	shared	6			LTR1	shared	1			Charlie1a	shared	1			MER4A1	Human	1			L1MDb	shared	1			L1MC	shared	1			L1MB7	shared	1
										Charlie5	1				AluSp/q	Human	1			LTR12	Tc1	1			Charlie2	shared	1			MER50	shared	1			L1MEa	shared	1			L1MC1	Human	1			L1MC1	Human	2
										Charlie7	1				AluSq	Human	3			LTR12C	Tc1	10			Charlie4a	shared	1			MER50-int	Tc1	1			L1MEc	shared	1			L1MC5	shared	1			L1MC1	shared	1
										Charlie8	1				AluSq	Tc1	4			LTR12C	shared	1			HAL1	shared	1			MER50B	Tc1	1			L1MEd	shared	2			L1MD1	shared	1			L1MC2	shared	1
										ERVL-E	1				AluSq	shared	22			LTR12D	Tc1	5			HERV17	shared	1			MER52A	Tc1	4			L1PA15-16	Tc1	1			L1MD2	Human	1			L1MC3	shared	1
										FLAM	1				AluSq/x	shared	1			LTR71B	Human	1			HERVE	shared	2			MIR	shared	1			L1PA16	Tc1	1			L1P3	shared	1			L1MC4	Human	1
										FLAM_A	6				AluSx	Human	10			MER115	shared	1			HERVH	Tc1	4			MLT1C	Human	1			L1PB1	shared	2			L1PA10	shared	1			L1MC5	shared	1
										FLAM_C	13				AluSx	Tc1	24			MER49	Human	1			HERVH	shared	3			MLT1C	Tc1	1			L1PBa	shared	1			L1PA5	Tc1	1			L1MD	Human	1
										FRAM	5				AluSx	shared	62			MER52A	Tc1	3			HERVH48	shared	1			MLT1D	shared	1			L2	Tc1	1			L1PB2	shared	1			L1MD1	shared	1
										HAL1	1				AluSx_short_	Human	1			MER52A	shared	1			HERVIP10FH	Human	1			MLT1L	Tc1	1			L2	shared	7			L1PBa	Human	1			L1MD2	Human	1
										HERV17	2				AluY	Human	2			MER83C-int	Tc1	1			HERVL18	Tc1	1			MLT2B4	Tc1	1			LTR12C	Tc1	1			L1PBa	shared	2			L1MD2	Tc1	1
										HERV9	1				AluY	Tc1	24			MER89-int	Human	1			HERVL18	shared	1			REP522	Tc1	3			LTR12D	Tc1	3			L2	Human	5			L1MEc	Tc1	1
										HERVE	1				AluY	shared	13			MER92B	Human	1			HUERS-P2	shared	1			SVA	Tc1	6			LTR13	Human	1			L2	shared	5			L1MEd	shared	1
										HERVH	2				AluYb8	Tc1	1			MIRb	Human	1			HUERS-P3	shared	1			TAR1	Tc1	2			LTR13	shared	4			L3	shared	1			L1PA10	Tc1	2
										HERVIP10FH	4				AluYc5	Human	1			MLT1B	shared	1			L1M4b	shared	1								LTR1D	shared	1			LTR10E	shared	1			L1PA10	shared	1
										HERVL	1				CER	Tc1	1			MLT1C	shared	1			L1M5	Human	1								LTR36	shared	1			LTR1B	shared	1			L1PA17	shared	1
										HUERS-P1	1				Charlie1b	shared	2			MLT1D	Human	1			L1M5	shared	1								LTR41	shared	3			LTR37A	shared	1			L1PB2	Human	1
										HUERS-P2	3				Charlie2a	Tc1	1			MLT1I	shared	1			L1MA4A	shared	1								LTR50	shared	3			LTR42	Human	1			L1PB2	shared	1
										HUERS-P3	1				Charlie4	shared	1			MLT2B4	Tc1	1			L1MA5	Tc1	1								MER20	Human	2			LTR51	shared	1			L1PBa	shared	1
										Harlequin	1				Charlie4a	shared	1			REP522	Tc1	2			L1MA8	shared	1								MER20	shared	1			MER110A	shared	1			L2	Human	1
										L1M2	3				Charlie5	shared	1			SVA	Tc1	5			L1MA9	shared	1								MER20B	shared	2			MER20	shared	1			L2	shared	9
										L1M3	1				Charlie7	shared	1			TAR1	Tc1	2			L1MB3	Tc1	1								MER34B	shared	1			MER21B	shared	1			L3	shared	1
										L1M3e	1				Charlie8	Human	1								L1MB7	shared	1								MER45R	shared	1			MER49	shared	2			L4	Human	1
										L1M4	4				ERVL-E	Tc1	1								L1MC	shared	2								MER51A	Human	1			MER51A	Human	1			LTR1	Tc1	1
										L1M4b	2				FLAM	shared	1								L1MC1	Tc1	1								MER52A	Tc1	1			MER52A	Tc1	2			LTR10E	shared	1
										L1M5	9				FLAM_A	Tc1	3								L1MC4a	shared	1								MER61C-int	Human	1			MER57A	Human	1			LTR12C	Tc1	1
										L1MA4	3				FLAM_A	shared	3								L1MCc	shared	1								MER65D-int	Human	1			MER58A	Human	1			LTR12D	Tc1	2
										L1MA5	1				FLAM_C	Human	1								L1MD	shared	1								MER77	shared	1			MER58A	Tc1	1			LTR24B-int	Tc1	1
										L1MA6	1				FLAM_C	Tc1	6								L1MD3	Tc1	1								MER82	shared	1			MER58A	shared	3			LTR37A	shared	1
										L1MA8	1				FLAM_C	shared	6								L1MDb	Tc1	1								MER90	shared	1			MER70B	shared	1			LTR41	Human	1
										L1MB1	2				FRAM	Tc1	2								L1ME1	Tc1	1								MER90a	shared	1			MER83C	Tc1	1			LTR51	shared	1
										L1MB3	9				FRAM	shared	3								L1MEb	shared	1								MER91B	shared	2			MER89-int	shared	1			LTR71B	Human	1
										L1MB4	4				HAL1	shared	1								L1P1	shared	1								MER91C	shared	1			MER92B	Human	1			MER110A	shared	1
										L1MB5	2				HERV17	Tc1	2								L1P2	Tc1	1								MIR	shared	1			MIRb	Human	2			MER11A	Tc1	1
										L1MB7	2				HERV9	Tc1	1								L1P2	shared	1								MIR3	shared	1			MIRb	shared	2			MER20	shared	1
										L1MB8	1				HERVE	shared	1								L1P3	shared	2								MIRb	shared	3			MLT1B	shared	1			MER21B	shared	3
										L1MC	4				HERVH	Tc1	2								L1P3b	Tc1	1								MLT1C	Human	1			MLT1C	Human	1			MER21C	shared	1
										L1MC1	2				HERVIP10FH	shared	4								L1PA10	shared	3								MLT1C	Tc1	1			MLT1C	shared	1			MER34C	shared	1
										L1MC2	3				HERVL	Tc1	1								L1PA11	shared	1								MLT1C	shared	2			MLT1H	Tc1	1			MER45A	Human	1
										L1MC3	7				HUERS-P1	Human	1								L1PA14	shared	1								MLT1D	Tc1	1			MLT1H	shared	2			MER49	shared	4
										L1MC4	7				HUERS-P2	Tc1	2								L1PA16	shared	1								MLT1D	shared	1			MLT2B1	shared	1			MER4B	Human	1
										L1MC4_3endX	1				HUERS-P2	shared	1								L1PA2	Tc1	6								MLT1H	shared	1			MLT2B4	shared	1			MER50	Tc1	2
										L1MC4a	4				HUERS-P3	shared	1								L1PA2	shared	1								MLT1I	shared	1			MLT2C2	shared	1			MER50	shared	1
										L1MC5	5				Harlequin	Human	1								L1PA3	Tc1	3								MLT1J	shared	1			MSTB2	shared	1			MER51A	Human	2
										L1MCb	2				L1M2	Tc1	3								L1PA3	shared	2								MLT1L	Tc1	1			SSU-rRNA_Hsa	Human	1			MER51B-int	Tc1	1
										L1MCc	1				L1M3	shared	1								L1PA4	Tc1	4								MLT1L	shared	1			TAR1	Tc1	3			MER52A	Human	1
										L1MD	2				L1M3e	shared	1								L1PA4	shared	4								TAR1	Tc1	1			THE1C-int	Human	1			MER52A	Tc1	1
										L1MD1	3				L1M4	Tc1	1								L1PA5	Tc1	3								THE1B-int	Tc1	1			THE1D-int	Human	1			MER58A	Human	2
										L1MD2	2				L1M4	shared	3								L1PA5	shared	3													THE1D-int	Tc1	1			MER58A	Tc1	1
										L1MD3	3				L1M4b	shared	2								L1PA6	Tc1	1																		MER58A	shared	1
										L1ME1	2				L1M5	Tc1	4								L1PA6	shared	4																		MER5B	Human	1
										L1ME3A	2				L1M5	shared	5								L1PA7	Tc1	1																		MER61D	shared	1
										L1ME3B	2				L1MA4	Human	3								L1PA7	shared	2																		MER69B	Human	1
										L1ME4a	3				L1MA5	Human	1								L1PB1	Human	1																		MER83C	Tc1	1
										L1MEc	2				L1MA6	Tc1	1								L1PB1	shared	2																		MER83C-int	Tc1	1
										L1MEd	7				L1MA8	Tc1	1								L1PBa	Human	1																		MER89-int	shared	1
										L1MEe	3				L1MB1	Tc1	2								L1PBa1	Human	1																		MER93B	Human	1
										L1P1	1				L1MB3	Tc1	1								L2	Human	2																		MIR	Tc1	1
										L1PA10	3				L1MB3	shared	8								L2	Tc1	2																		MIR	shared	1
										L1PA11	1				L1MB4	Tc1	4								L2	shared	5																		MIR3	shared	2
										L1PA13	5				L1MB5	Tc1	1								L3	shared	2																		MIRb	Human	4
										L1PA14	1				L1MB5	shared	1								LTR1	shared	6																		MIRb	Tc1	1
										L1PA15-16	1				L1MB7	Tc1	1								LTR10F	shared	1																		MIRb	shared	6
										L1PA17	1				L1MB7	shared	1								LTR12	shared	2																		MLT-int	Human	1
										L1PA2	5				L1MB8	shared	1								LTR12C	Human	1																		MLT-int	shared	1
										L1PA3	5				L1MC	Tc1	2								LTR12C	Tc1	5																		MLT1B	Human	1
										L1PA4	2				L1MC	shared	2								LTR12C	shared	9																		MLT1B	shared	1
										L1PA5	1				L1MC1	Tc1	2								LTR12D	Tc1	1																		MLT1C	Human	1
										L1PA6	1				L1MC2	Tc1	2								LTR12D	shared	5																		MLT1C	Tc1	1
										L1PA7	2				L1MC2	shared	1								LTR12_	Human	2																		MLT1C	shared	3
										L1PA8	1				L1MC3	shared	7								LTR13A	shared	2																		MLT1H	shared	1
										L1PA8A	1				L1MC4	shared	7								LTR16B	Human	1																		MLT1I	Tc1	1
										L1PB	1				L1MC4_3endX	shared	1								LTR16C	shared	1																		MLT1I	shared	1
										L1PB1	3				L1MC4a	Tc1	1								LTR17	Tc1	6																		MLT1J1	shared	1
										L1PREC2	1				L1MC4a	shared	3								LTR17	shared	2																		MLT1J2	Tc1	1
										L2	73				L1MC5	Tc1	2								LTR19A	shared	1																		MLT2A2	Tc1	2
										L3	7				L1MC5	shared	3								LTR19C	Human	1																		MLT2B1	shared	1
										L3b	1				L1MCb	Tc1	2								LTR1B	Human	1																		MLT2B3	Tc1	1
										L4	3				L1MCc	Tc1	1								LTR1B	Tc1	1																		MLT2B3	shared	2
										LTR1	2				L1MD	Tc1	1								LTR1B	shared	1																		MLT2B4	shared	1
										LTR10F	1				L1MD	shared	1								LTR1D	Human	1																		MLT2C2	Human	1
										LTR12	1				L1MD1	Human	3								LTR1D	Tc1	1																		MLT2F	Human	1
										LTR12C	11				L1MD2	Tc1	1								LTR1D	shared	3																		MSTA-int	Tc1	1
										LTR12D	5				L1MD2	shared	1								LTR27B	shared	1																		MSTB2	shared	1
										LTR12_	1				L1MD3	Human	1								LTR28	shared	2																		TAR1	Tc1	2
										LTR13	2				L1MD3	Tc1	1								LTR2B	shared	1																		THE1-int	shared	1
										LTR16A	3				L1MD3	shared	1								LTR41	shared	1																		THE1B-int	Tc1	1
										LTR16A1	2				L1ME1	shared	2								LTR5_Hs	shared	1																		THE1C-int	Human	1
										LTR16B	1				L1ME3A	shared	2								LTR6B	shared	1																		THE1D-int	Human	2
										LTR16C	2				L1ME3B	shared	2								LTR8	shared	1																		THE1D-int	Tc1	2
										LTR22C	2				L1ME4a	shared	3								LTR9	Human	1																		THE1D-int	shared	2
										LTR23	1				L1MEc	Tc1	1								LTR9	shared	2																		Tigger1	Tc1	1
										LTR24B	2				L1MEc	shared	1								MER115	Human	1
										LTR24B-int	2				L1MEd	Human	1								MER11C	shared	1
										LTR26B	1				L1MEd	Tc1	4								MER1B	Human	2
										LTR27	1				L1MEd	shared	2								MER20	Tc1	1
										LTR33	2				L1MEe	Tc1	1								MER20B	Tc1	1
										LTR37A	1				L1MEe	shared	2								MER21A	Human	1
										LTR38B	1				L1P1	Tc1	1								MER21B	Human	1
										LTR42	2				L1PA10	Tc1	1								MER41A-int	Tc1	1
										LTR49	1				L1PA10	shared	2								MER41C-int	Tc1	1
										LTR50	1				L1PA11	Human	1								MER50	Human	2
										LTR51	1				L1PA13	Tc1	4								MER50	Tc1	1
										LTR53	1				L1PA13	shared	1								MER50	shared	1
										LTR5_Hs	1				L1PA14	Tc1	1								MER50B	Human	2
										LTR60	2				L1PA15-16	Tc1	1								MER50B	shared	1
										LTR67	1				L1PA17	Human	1								MER52A	Tc1	3
										LTR6B	1				L1PA2	Tc1	5								MER52A	shared	6
										LTR7	1				L1PA3	Tc1	2								MER52D	Tc1	1
										LTR71B	2				L1PA3	shared	3								MER54A	shared	1
										LTR7Y	1				L1PA4	Tc1	2								MER57A	shared	1
										LTR8	1				L1PA5	shared	1								MER5A	Tc1	1
										LTR8A	1				L1PA6	shared	1								MER5A	shared	2
										LTR9	2				L1PA7	Human	1								MER6	Human	1
										LTR9B	2				L1PA7	Tc1	1								MER61A	Human	1
										MARNA	1				L1PA8	Tc1	1								MER61D	Human	1
										MER101	1				L1PA8A	Tc1	1								MER65C-int	shared	1
										MER101-int	1				L1PB	Tc1	1								MER66B	shared	1
										MER101B	1				L1PB1	Tc1	3								MER68	Tc1	1
										MER115	2				L1PREC2	shared	1								MER6B	Tc1	1
										MER1A	3				L2	Human	7								MIR	Tc1	1
										MER1B	1				L2	Tc1	25								MIR	shared	1
										MER2	4				L2	shared	41								MIRb	shared	5
										MER20	5				L3	Human	1								MIRm	shared	1
										MER20B	1				L3	Tc1	1								MLT1A0	Tc1	2
										MER21B	1				L3	shared	5								MLT1A0	shared	1
										MER21C	2				L3b	shared	1								MLT1B	Human	1
										MER3	2				L4	Human	1								MLT1B	shared	1
										MER30	1				L4	shared	2								MLT1C	Human	2
										MER31A	2				LTR1	Tc1	1								MLT1C	shared	1
										MER33	5				LTR1	shared	1								MLT1D	Human	1
										MER34	1				LTR10F	shared	1								MLT1E2	Tc1	1
										MER34C	1				LTR12	Tc1	1								MLT1F	Human	1
										MER34C_	1				LTR12C	Tc1	10								MLT1F2	Tc1	1
										MER4-int	1				LTR12C	shared	1								MLT1G1	shared	1
										MER41A	1				LTR12D	Tc1	5								MLT1H	Human	1
										MER41B	2				LTR12_	Tc1	1								MLT1H	shared	1
										MER41C	2				LTR13	Human	1								MLT1H-int	shared	1
										MER45A	3				LTR13	Tc1	1								MLT1J1	Human	1
										MER48	1				LTR16A	Tc1	2								MLT1J1	Tc1	1
										MER49	3				LTR16A	shared	1								MLT1J2	Human	2
										MER4A1	1				LTR16A1	shared	2								MLT1J2	Tc1	1
										MER4B	3				LTR16B	shared	1								MLT1L	Human	1
										MER4C	2				LTR16C	Tc1	1								MLT2A2	shared	1
										MER4D0	1				LTR16C	shared	1								MLT2B3	Human	1
										MER4D1	1				LTR22C	Tc1	1								MLT2F	Tc1	1
										MER4E	1				LTR22C	shared	1								MSTA	Human	1
										MER50	2				LTR23	shared	1								MSTA	shared	5
										MER50-int	1				LTR24B	shared	2								MSTB	shared	2
										MER50B	1				LTR24B-int	shared	2								MSTB1	shared	1
										MER51A	2				LTR26B	shared	1								MSTB2	Tc1	1
										MER52-int	1				LTR27	shared	1								MSTB2	shared	1
										MER52A	5				LTR33	Human	1								MSTD	Tc1	1
										MER52A-int	1				LTR33	Tc1	1								MSTD	shared	1
										MER53	2				LTR37A	Tc1	1								REP522	Tc1	1
										MER57A	2				LTR38B	shared	1								REP522	shared	2
										MER57B	1				LTR42	Tc1	1								SVA	Tc1	9
										MER58	1				LTR42	shared	1								SVA	shared	3
										MER58A	2				LTR49	shared	1								TAR1	Tc1	1
										MER58C	1				LTR50	shared	1								TAR1	shared	1
										MER5A	12				LTR51	shared	1								THE1-int	Tc1	1
										MER5A1	5				LTR53	shared	1								THE1B	Human	1
										MER5B	8				LTR5_Hs	shared	1								THE1B-int	Tc1	2
										MER61A	1				LTR60	Tc1	2								THE1D	Human	1
										MER63D	2				LTR67	shared	1								THE1D	Tc1	1
										MER65-int	1				LTR6B	shared	1								Tigger1	shared	1
										MER65A	2				LTR7	Tc1	1								Tigger5	Tc1	1
										MER67B	2				LTR71B	Human	2
										MER67C	1				LTR7Y	shared	1
										MER76	3				LTR8	shared	1
										MER83C	1				LTR8A	shared	1
										MER83C-int	1				LTR9	Tc1	2
										MER89-int	1				LTR9B	Tc1	2
										MER90	2				MARNA	shared	1
										MER91	1				MER101	shared	1
										MER92B	2				MER101-int	shared	1
										MER93B	2				MER101B	shared	1
										MER93a	1				MER115	Tc1	1
										MER94	1				MER115	shared	1
										MER97c	1				MER1A	Tc1	2
										MIR	46				MER1A	shared	1
										MIR3	14				MER1B	Human	1
										MIRb	51				MER2	Human	2
										MIRm	11				MER2	shared	2
										MLT1A	2				MER20	Human	1
										MLT1A0	5				MER20	Tc1	1
										MLT1A1	3				MER20	shared	3
										MLT1B	8				MER20B	Tc1	1
										MLT1C	14				MER21B	shared	1
										MLT1D	26				MER21C	shared	2
										MLT1E1	1				MER3	Tc1	1
										MLT1E1A	1				MER3	shared	1
										MLT1E2	2				MER30	Tc1	1
										MLT1E3	2				MER31A	Tc1	1
										MLT1F1	2				MER31A	shared	1
										MLT1G1	2				MER33	Human	1
										MLT1H	3				MER33	Tc1	2
										MLT1H-int	4				MER33	shared	2
										MLT1I	1				MER34	shared	1
										MLT1J	2				MER34C	Tc1	1
										MLT1J2	1				MER34C_	shared	1
										MLT1K	1				MER4-int	shared	1
										MLT1L	5				MER41A	Human	1
										MLT2A2	2				MER41B	Tc1	1
										MLT2B1	3				MER41B	shared	1
										MLT2B4	2				MER41C	Tc1	2
										MLT2C1	2				MER45A	Human	1
										MLT2C2	1				MER45A	Tc1	1
										MLT2D	2				MER45A	shared	1
										MSTA	6				MER48	Tc1	1
										MSTC	2				MER49	Human	1
										REP522	8				MER49	shared	2
										Ricksha	5				MER4A1	shared	1
										SATR1	1				MER4B	shared	3
										SATR2	1				MER4C	Tc1	1
										SVA	5				MER4C	shared	1
										TAR1	3				MER4D0	shared	1
										THE1B	2				MER4D1	shared	1
										THE1C	2				MER4E	shared	1
										Tigger1	2				MER50	Human	2
										Tigger5	2				MER50-int	Human	1
										U2	1				MER50B	Tc1	1
										U6	1				MER51A	shared	2
										Zaphod	1				MER52-int	Tc1	1
															MER52A	Tc1	3
															MER52A	shared	2
															MER52A-int	Tc1	1
															MER53	Tc1	2
															MER57A	shared	2
															MER57B	shared	1
															MER58	shared	1
															MER58A	Tc1	1
															MER58A	shared	1
															MER58C	Human	1
															MER5A	Tc1	3
															MER5A	shared	9
															MER5A1	shared	5
															MER5B	Human	2
															MER5B	Tc1	2
															MER5B	shared	4
															MER61A	Tc1	1
															MER63D	Tc1	1
															MER63D	shared	1
															MER65-int	Tc1	1
															MER65A	shared	2
															MER67B	Human	2
															MER67C	shared	1
															MER76	Tc1	3
															MER83C	Tc1	1
															MER83C-int	Tc1	1
															MER89-int	Human	1
															MER90	Tc1	1
															MER90	shared	1
															MER91	shared	1
															MER92B	Human	1
															MER92B	Tc1	1
															MER93B	shared	2
															MER93a	shared	1
															MER94	shared	1
															MER97c	Human	1
															MIR	Human	3
															MIR	Tc1	14
															MIR	shared	29
															MIR3	Human	2
															MIR3	Tc1	7
															MIR3	shared	5
															MIRb	Human	8
															MIRb	Tc1	11
															MIRb	shared	32
															MIRm	Human	1
															MIRm	Tc1	2
															MIRm	shared	8
															MLT1A	Human	1
															MLT1A	shared	1
															MLT1A0	Human	1
															MLT1A0	Tc1	1
															MLT1A0	shared	3
															MLT1A1	Tc1	3
															MLT1B	Human	1
															MLT1B	Tc1	6
															MLT1B	shared	1
															MLT1C	Tc1	3
															MLT1C	shared	11
															MLT1D	Human	22
															MLT1D	Tc1	2
															MLT1D	shared	2
															MLT1E1	Tc1	1
															MLT1E1A	Tc1	1
															MLT1E2	shared	2
															MLT1E3	Tc1	1
															MLT1E3	shared	1
															MLT1F1	shared	2
															MLT1G1	Tc1	1
															MLT1G1	shared	1
															MLT1H	Tc1	1
															MLT1H	shared	2
															MLT1H-int	Tc1	3
															MLT1H-int	shared	1
															MLT1I	shared	1
															MLT1J	Human	1
															MLT1J	shared	1
															MLT1J2	Tc1	1
															MLT1K	Tc1	1
															MLT1L	Human	1
															MLT1L	Tc1	1
															MLT1L	shared	3
															MLT2A2	Tc1	1
															MLT2A2	shared	1
															MLT2B1	Tc1	1
															MLT2B1	shared	2
															MLT2B4	Tc1	1
															MLT2B4	shared	1
															MLT2C1	Tc1	2
															MLT2C2	Tc1	1
															MLT2D	Human	2
															MSTA	Human	1
															MSTA	Tc1	4
															MSTA	shared	1
															MSTC	Human	2
															REP522	Tc1	7
															REP522	shared	1
															Ricksha	Tc1	5
															SATR1	shared	1
															SATR2	Human	1
															SVA	Tc1	5
															TAR1	Tc1	2
															TAR1	shared	1
															THE1B	shared	2
															THE1C	Human	1
															THE1C	Tc1	1
															Tigger1	Tc1	1
															Tigger1	shared	1
															Tigger5	shared	2
															U2	shared	1
															U6	Human	1
															Zaphod	Human	1
